# Supplementary material for: Cable bacteria at oxygen‐releasing roots of aquatic plants: a widespread and diverse plant–microbe association
Source: New Phytol. 2021 May 21;232(5):2138–51. doi: 10.1111/nph.17415 (PMC8596878; doi:10.1111/nph.17415)
Supplement: Supplementary file 2 — Table S1 Overview of all 16S rRNA gene datasets. Table S2 Overview of all 16S rRNA gene samples analysed. Table S3 Oxygen loss from Posidonia australis roots during light and dark. Please note: Wiley Blackwell are not responsible for the content or functionality of any Supporting Information supplied by the authors. Any queries (other than missing material) should be directed to the New Phytologist Central Office. [file NPH-232-2138-s001.xlsx]

## Sheet: Table S1
Table S1. Overview of all 16S rRNA gene datasets.The dataset from Middleton et al., unpublished includes newly generated data. This data consists of 16S rRNA sequencing (using the primers 341F - 806R) on extracted DNA from the unwashed roots of the seagrasses Posidonia australis collected from Garden Island, Western Australia (32.20 S 115.69 E) and Warnbro Sound, Western Australia (32.34 S 115.72…
Host	Reference	Species	Location	Genera C. Electrothrix and Electronema	DOI/NCBI accession	Citation
Freshwater plant	This Study	Littorella uniflora	Lake Hampen, Denmark	-	PRJNA680155
		Littorella uniflora, Pilularia globulifera	Lake Knud, Denmark	+
		Equisetum sp., Potamogetum sp., Isoetis sp.	Lake Cadagno, Swizterland	+
	This Study	Zostera marina	Aggerund, Denmark	+	PRJNA680155
		Zostera noltii	Arcachon, Denmark	+
Seagrass	Crump et al., 2018	Zostera marina, Zostera japonica	Netarts Bay, Oregon, USA	+	doi.org/10.3389/fmicb.2018.00388	Crump BC, Wojahn JM, Tomas F, Mueller RS. 2018. Metatranscriptomics and amplicon sequencing reveal mutualisms in seagrass microbiomes. Frontiers in Microbiology 9: 388.
	Cucio et al., 2016	Zostera marina, Zostera noltii, Cymodocea nodosa	Pointe de Cl_guer, Roscoff, France	+	doi.org/10.3389/fmicb.2016.00440	Cúcio C, Engelen AH, Costa R, Muyzer G. 2016. Rhizosphere microbiomes of European seagrasses are selected by the plant, but are not species specific. Frontiers in Microbiology 7: 440
			Ria Formosa, Faro, Portugal	+
			Penar de Vil, Roscoff, France	+
	Ettinger et al., 2017	Zostera marina	Bodega Bay, CA, USA	+	10.7717/peerj.3246	Ettinger CL, Voerman SE, Lang JM, Stachowicz JJ, Eisen JA. 2017. Microbial communities in sediment from Zostera marina patches, but not the Z. marina leaf or root microbiomes, vary in relation to distance from patch edge. PeerJ 5: e3246.
	Fahimipour et al., 2017	Zostera marina	Virginia, USA	+	10.1128/AEM.03391-16	Fahimipour AK, Kardish MR, Lang JM, Green JL, Eisen JA, Stachowicz JJ. 2017. Global-scale structure of the eelgrass microbiome. Applied and Environmental Microbiology 83: e03391-16.
			Hiroshima Bay, Japan	+
			Ocean Beach, Washington, USA	+
			San Fran., USA	+
			San Diego, USA	+
			Southhampton NY, USA	-
			Lake Akkeshi - Hokkaido, Japan	-
			Blaine, Washington, USA	-
			Gloucestor-Massachusetts, USA	-
			Quilcene, Washington, USA	-
			Ensendada, Mexico	-
			Quebec, Canada	-
			Lysekil S, Swede	-
			Bouzigues, France	+
	Hurtado-McCormick et al., 2019	Zostera muelleri	Rose Bay, Australia	-	doi.org/10.3389/fmicb.2019.01011	Hurtado-McCormick V, Kahlke T, Petrou K, Jeffries T, Ralph PJ, Seymour JR. 2019. Regional and microenvironmental scale characterization of the zostera muelleri seagrass microbiome. Frontiers in Microbiology 10: 1011.
			Lake Macquarie, Australia	-
	J. Ling et al., unpublished	Halophila ovalis, Halodule uninervis, Thalassia hemprichii, Syringodium isoetifolium	South China Sea (Paracel Isalnds), China	-	PRJNA497291
	Martin et al. 2018a	Halophila ovalis, Zostera muelleri	Left Bank, Perth, Australia	+	doi.org/10.1038/s41396-018-0308-5	Martin BC, Bougoure J, Ryan MH, Bennett WW, Colmer TD, Joyce NK, Olsen YS, Kendrick GA. 2018a. Oxygen loss from seagrass roots coincides with colonisation of sulphide-oxidising cable bacteria and reduces sulphide stress. The ISME Journal 13: 707–719.
	Martin et al. 2018b	Halodule uninervis, Halophila ovalis	Shark Bay	-	doi.org/10.3389/fmicb.2017.02667	Martin BC, Gleeson D, Statton J, Siebers AR, Grierson P, Ryan MH, Kendrick GA. 2018b. Low Light Availability Alters Root Exudation and Reduces Putative Beneficial Microorganisms in Seagrass Roots. Frontiers in Microbiology 8: 2667.
	Martin et al., 2019	Halophila ovalis	Alfred Cove, Australia	+	doi.org/10.1093/femsec/fiz201	Martin BC, Alarcon MS, Gleeson D, Middleton JA, Fraser MW, Ryan MH, Holmer M, Kendrick GA, Kilminster K. 2019. Root microbiomes as indicators of seagrass health. FEMS Microbiology Ecology 96: fiz201.
			Canning River, Australia	+
			Leschenault estuary, WA	+
			Rocky Bay, Australia	+
	J.A. Middleton et al., unpublished	Posidonia australis, Halophila ovalis	Garden Island, Australia	+	PRJNA663104
			Warnbro Sound, Australia	+
			Alfred Cove, Australia	+
			Pelican Point, Australia	+
			Milyu, Australia	+
	Ugarelli et al., 2019	Syringodium filiforme, Thalassia testudinum	Hobie Island Beach, USA	+	doi.org/10.3390/microorganisms7010004	Ugarelli K, Laas P, Stingl U. 2019. The microbial communities of leaves and roots associated with turtle grass (Thalassia testudinum) and manatee grass (Syringodium filliforme) are distinct from seawater and sediment communities, but are similar between species and sampling sites. Microorganisms 7: 4.
	Martin et al., 2020	Posidonia australis, Posidonia sinuosa, Halophila ovalis, Amphibolis antarctica, Zostera noltii	Rockingham, Australia,	+	doi.org/10.1038/s41396-020-00771-3	Martin BC, Middleton JA, Fraser MW, Marshall IPG, Scholz VV, Hausl B, Schmidt H. 2020. Cutting out the middle clam: lucinid endosymbiotic bacteria are also associated with seagrass roots worldwide. The ISME Journal 14: 2901–2905.
			Løgten Strand, Denmark	+
Rice	Ma et al., 2020	Oryza sativa	Jiangxi, Yingtan, China	-	10.7717/peerj.9653	Ma Q, Li J, Aamer M, Huang G. 2020. Increasing methane (CH4) emissions and altering rhizosphere microbial diversity in paddy soil by combining Chinese milk vetch and rice straw. PeerJ 8: e9653.
	Kumar et al., 2018	Paddy soil	Cuttack, India	+	doi.org/10.1016/j.agee.2018.04.016	Kumar U, Nayak AK, Shahid M, Gupta VV, Panneerselvam P, Mohanty S, Kaviraj M, Kumar A, Chatterjee D, Lal B et al. 2018. Continuous application of inorganic and organic fertilizers over 47 years in paddy soil alters the bacterial community structure and its influence on rice production. Agriculture, Ecosystems & Environment 262: 65-75.
	Zhu et al., 2019	Paddy soil	Hunan Province, China	+	doi.org/10.1016/j.ejsobi.2019.103116	Zhu J, Peng H, Ji X, Li C, Li S. 2019. Effects of reduced inorganic fertilization and rice straw recovery on soil enzyme activities and bacterial community in double-rice paddy soils. European Journal of Soil Biology 94: 103116.
	Nguyen et al., 2015	Paddy soil	Hanoi, Vietnam	+	https://doi.org/10.1007/s11270-015-2501-8	Nguyen SG, Guevarra RB, Kim J, Ho CT, Trinh MV, Unno T. 2015. Impacts of initial fertilizers and irrigation systems on paddy methanogens and methane emission. Water, Air, & Soil Pollution 226: 309.
	He et al., 2019	Paddy soil	Haikou, China	+	doi.org/10.1371/journal.pone.0222191	He M, Zhang J, Shen L, Xu L, Luo W, Li D, Zhai N, Zhao J, Long Y, Pei X. 2019. High-throughput sequencing analysis of microbial community diversity in response to indica and japonica bar-transgenic rice paddy soils. PLOS ONE 14: e0222191.
	Shao et al., 2016	Paddy soil	Cunzhou District, Hunan Province, China	+	doi.org/10.1007/s00253-015-7131-y	Shao J, He Y, Zhang H, Chen A, Lei M, Chen J, Peng L, Gu J-D. 2016. Silica fertilization and nano-MnO 2 amendment on bacterial community composition in high arsenic paddy soils. Applied microbiology and biotechnology 100: 2429-2437.
	Liu et al., 2018	Paddy soil	Hunan Province, China	+	10.1016/j.scitotenv.2018.03.108	Liu H, Li J, Zhao Y, Xie K, Tang X, Wang S, Li Z, Liao Y, Xu J, Di H. 2018. Ammonia oxidizers and nitrite-oxidizing bacteria respond differently to long-term manure application in four paddy soils of south of China. Science of The Total Environment 633: 641-648.
			Zhejiang Province, China	-
			Jiangxi Province, China	-
	Rothenberg et al., 2016	Paddy soil	Stuttgart, Arkansas, USA	-	doi.org/10.1016/j.scitotenv.2016.07.017	Rothenberg SE, Anders M, Ajami NJ, Petrosino JF, Balogh E. 2016. Water management impacts rice methylmercury and the soil microbiome. Science of The Total Environment 572: 608-617.
	Edwards et al., 2018	Oryza sativa	Arbuckle, California, USA	+	doi.org/10.1371/journal.pbio.2003862	Edwards JA, Santos-Medellín CM, Liechty ZS, Nguyen B, Lurie E, Eason S, Phillips G, Sundaresan V. 2018. Compositional shifts in root-associated bacterial and archaeal microbiota track the plant life cycle in field-grown rice. PLoS biology 16: e2003862.
			Jonesboro, Arkansas, USA	+
Saltmarsh plant	Gong et al., 2018	Sesbania cannabina, Phragmites australis, Metaplexis japonica, Chrysanthemum indicum, Lycium sp., Suaeda glauca, Artemisia sp., Spartina alterniflora	Jiangsu coastal, China	-	doi.org/10.1016/j.syapm.2018.06.003	Gong Y, Bai J-L, Yang H-T, Zhang W-D, Xiong Y-W, Ding P, Qin S. 2018. Phylogenetic diversity and investigation of plant growth-promoting traits of actinobacteria in coastal salt marsh plant rhizospheres from Jiangsu, China. Systematic and Applied Microbiology 41: 516-527.
	Lin et al., 2019	Spartina alterniflora	Leizhou, China	+	doi.org/10.1007/s00248-018-1208-y	Lin L, Liu W, Zhang M, Lin X, Zhang Y, Tian Y. 2019. Different height forms of Spartina alterniflora might select their own rhizospheric bacterial communities in southern coast of China. Microbial ecology 77: 124-135.

## Sheet: Table S2
Table S2. Overview of all 16S rRNA gene samples analysed. Samples from the endosphere, rhizoplane and rhizosphere were compiled and named root samples. Bulk samples were collected from root-free sediment. For rice, bulk soil refers to paddy soil, which can include roots. Accession numbers starting with "C" refer to samples that were downloaded from the Genome Sequence Archive, Beijing Institute o…
Accession number	Species	Plant Functional Type	Sample type	Study	Location	Country/Continent	Percent relative abundance cable bacteria
CRR054635	Oryza sativa	Rice	Bulk	Zhu et al., 2019	China:Hunan	Asia	0
CRR054636	Oryza sativa	Rice	Bulk	Zhu et al., 2019	China:Hunan	Asia	0.00891536
CRR054637	Oryza sativa	Rice	Bulk	Zhu et al., 2019	China:Hunan	Asia	0
CRR054638	Oryza sativa	Rice	Bulk	Zhu et al., 2019	China:Hunan	Asia	0
CRR054639	Oryza sativa	Rice	Bulk	Zhu et al., 2019	China:Hunan	Asia	0
CRR054640	Oryza sativa	Rice	Bulk	Zhu et al., 2019	China:Hunan	Asia	0
CRR054641	Oryza sativa	Rice	Bulk	Zhu et al., 2019	China:Hunan	Asia	0
CRR054642	Oryza sativa	Rice	Bulk	Zhu et al., 2019	China:Hunan	Asia	0
CRR054643	Oryza sativa	Rice	Bulk	Zhu et al., 2019	China:Hunan	Asia	0
CRR054644	Oryza sativa	Rice	Bulk	Zhu et al., 2019	China:Hunan	Asia	0.00233168
CRR054645	Oryza sativa	Rice	Bulk	Zhu et al., 2019	China:Hunan	Asia	0
CRR054646	Oryza sativa	Rice	Bulk	Zhu et al., 2019	China:Hunan	Asia	0
SRR10418854	Oryza sativa	Rice	Root	Ma et al., 2020	China: Jiangxi\, Yingtan	Asia	0
SRR10418855	Oryza sativa	Rice	Root	Ma et al., 2020	China: Jiangxi\, Yingtan	Asia	0
SRR10418856	Oryza sativa	Rice	Root	Ma et al., 2020	China: Jiangxi\, Yingtan	Asia	0
SRR10418857	Oryza sativa	Rice	Root	Ma et al., 2020	China: Jiangxi\, Yingtan	Asia	0
SRR10418858	Oryza sativa	Rice	Root	Ma et al., 2020	China: Jiangxi\, Yingtan	Asia	0
SRR10418859	Oryza sativa	Rice	Root	Ma et al., 2020	China: Jiangxi\, Yingtan	Asia	0
SRR10418860	Oryza sativa	Rice	Root	Ma et al., 2020	China: Jiangxi\, Yingtan	Asia	0
SRR10418861	Oryza sativa	Rice	Root	Ma et al., 2020	China: Jiangxi\, Yingtan	Asia	0
SRR10418862	Oryza sativa	Rice	Root	Ma et al., 2020	China: Jiangxi\, Yingtan	Asia	0
SRR10418863	Oryza sativa	Rice	Root	Ma et al., 2020	China: Jiangxi\, Yingtan	Asia	0
SRR10418864	Oryza sativa	Rice	Root	Ma et al., 2020	China: Jiangxi\, Yingtan	Asia	0
SRR10418865	Oryza sativa	Rice	Root	Ma et al., 2020	China: Jiangxi\, Yingtan	Asia	0
SRR10418866	Oryza sativa	Rice	Root	Ma et al., 2020	China: Jiangxi\, Yingtan	Asia	0
SRR10418867	Oryza sativa	Rice	Root	Ma et al., 2020	China: Jiangxi\, Yingtan	Asia	0
SRR10418868	Oryza sativa	Rice	Root	Ma et al., 2020	China: Jiangxi\, Yingtan	Asia	0
SRR10418869	Oryza sativa	Rice	Root	Ma et al., 2020	China: Jiangxi\, Yingtan	Asia	0
SRR10418870	Oryza sativa	Rice	Root	Ma et al., 2020	China: Jiangxi\, Yingtan	Asia	0
SRR10418871	Oryza sativa	Rice	Root	Ma et al., 2020	China: Jiangxi\, Yingtan	Asia	0
SRR10418872	Oryza sativa	Rice	Root	Ma et al., 2020	China: Jiangxi\, Yingtan	Asia	0
SRR10418873	Oryza sativa	Rice	Root	Ma et al., 2020	China: Jiangxi\, Yingtan	Asia	0
SRR10418874	Oryza sativa	Rice	Root	Ma et al., 2020	China: Jiangxi\, Yingtan	Asia	0
SRR11552481	Halophila ovalis	Seagrass	Root	Martin et al., 2020	Rockingham, WA	Australia	0
SRR11552482	Halophila ovalis	Seagrass	Root	Martin et al., 2020	Rockingham, WA	Australia	0
SRR11552483	Posidonia sinuosa	Seagrass	Root	Martin et al., 2020	Rockingham, WA	Australia	0
SRR11552484	Posidonia sinuosa	Seagrass	Root	Martin et al., 2020	Rockingham, WA	Australia	0
SRR11552485	Posidonia sinuosa	Seagrass	Root	Martin et al., 2020	Rockingham, WA	Australia	0
SRR11552486	Posidonia sinuosa	Seagrass	Root	Martin et al., 2020	Rockingham, WA	Australia	0.0450843
SRR11552487	Zostera noltii	Seagrass	Bulk	Martin et al., 2020	Løgten Beach	Europe	0.434171
SRR11552488	Zostera noltii	Seagrass	Root	Martin et al., 2020	Løgten Beach	Europe	0.490712
SRR11552489	Zostera noltii	Seagrass	Bulk	Martin et al., 2020	Løgten Beach	Europe	0.764043
SRR11552490	Zostera noltii	Seagrass	Root	Martin et al., 2020	Løgten Beach	Europe	0.282149
SRR11552491	Zostera noltii	Seagrass	Bulk	Martin et al., 2020	Løgten Beach	Europe	1.25477
SRR11552492	Zostera noltii	Seagrass	Root	Martin et al., 2020	Løgten Beach	Europe	0.31308
SRR11552493	Amphibolis antarctica	Seagrass	Bulk	Martin et al., 2020	Rockingham, WA	Australia	0
SRR11552494	Amphibolis antarctica	Seagrass	Bulk	Martin et al., 2020	Rockingham, WA	Australia	0
SRR11552495	Posidonia australis	Seagrass	Root	Martin et al., 2020	Rockingham, WA	Australia	0
SRR11552496	Amphibolis antarctica	Seagrass	Bulk	Martin et al., 2020	Rockingham, WA	Australia	0
SRR11552497	Amphibolis antarctica	Seagrass	Bulk	Martin et al., 2020	Rockingham, WA	Australia	0
SRR11552498	Halophila ovalis	Seagrass	Bulk	Martin et al., 2020	Rockingham, WA	Australia	0
SRR11552499	Halophila ovalis	Seagrass	Bulk	Martin et al., 2020	Rockingham, WA	Australia	0
SRR11552500	Halophila ovalis	Seagrass	Bulk	Martin et al., 2020	Rockingham, WA	Australia	0
SRR11552501	Halophila ovalis	Seagrass	Bulk	Martin et al., 2020	Rockingham, WA	Australia	0
SRR11552502	Posidonia sinuosa	Seagrass	Bulk	Martin et al., 2020	Rockingham, WA	Australia	0.0695821
SRR11552503	Posidonia sinuosa	Seagrass	Bulk	Martin et al., 2020	Rockingham, WA	Australia	0.0173315
SRR11552504	Posidonia sinuosa	Seagrass	Bulk	Martin et al., 2020	Rockingham, WA	Australia	0
SRR11552505	Posidonia sinuosa	Seagrass	Bulk	Martin et al., 2020	Rockingham, WA	Australia	0
SRR11552506	Posidonia australis	Seagrass	Root	Martin et al., 2020	Rockingham, WA	Australia	0
SRR11552507	Posidonia australis	Seagrass	Bulk	Martin et al., 2020	Rockingham, WA	Australia	0
SRR11552508	Posidonia australis	Seagrass	Bulk	Martin et al., 2020	Rockingham, WA	Australia	0
SRR11552509	Posidonia australis	Seagrass	Bulk	Martin et al., 2020	Rockingham, WA	Australia	0
SRR11552510	Posidonia australis	Seagrass	Bulk	Martin et al., 2020	Rockingham, WA	Australia	0
SRR11552511	Amphibolis antarctica	Seagrass	Root	Martin et al., 2020	Rockingham, WA	Australia	0.0480644
SRR11552512	Amphibolis antarctica	Seagrass	Root	Martin et al., 2020	Rockingham, WA	Australia	0
SRR11552513	Amphibolis antarctica	Seagrass	Root	Martin et al., 2020	Rockingham, WA	Australia	0
SRR11552514	Amphibolis antarctica	Seagrass	Root	Martin et al., 2020	Rockingham, WA	Australia	0
SRR11552515	Halophila ovalis	Seagrass	Root	Martin et al., 2020	Rockingham, WA	Australia	0.0491037
SRR11552516	Halophila ovalis	Seagrass	Root	Martin et al., 2020	Rockingham, WA	Australia	0
SRR11552517	Posidonia australis	Seagrass	Root	Martin et al., 2020	Rockingham, WA	Australia	0
SRR11552518	Posidonia australis	Seagrass	Root	Martin et al., 2020	Rockingham, WA	Australia	0.0726984
SRR12662152	Halophila ovalis	Seagrass	Root	J.A. Middleton et al., unpublished	Pelican Point, WA	Australia	2.94764
SRR12662153	Halophila ovalis	Seagrass	Root	J.A. Middleton et al., unpublished	Pelican Point, WA	Australia	1.85699
SRR12662154	Halophila ovalis	Seagrass	Root	J.A. Middleton et al., unpublished	Pelican Point, WA	Australia	4.15975
SRR12662155	Halophila ovalis	Seagrass	Root	J.A. Middleton et al., unpublished	Alfred Cove, WA	Australia	1.95308
SRR12662156	Halophila ovalis	Seagrass	Root	J.A. Middleton et al., unpublished	Pelican Point, WA	Australia	2.14071
SRR12662157	Halophila ovalis	Seagrass	Root	J.A. Middleton et al., unpublished	Alfred Cove, WA	Australia	1.54704
SRR12662158	Halophila ovalis	Seagrass	Root	J.A. Middleton et al., unpublished	Alfred Cove, WA	Australia	0.881232
SRR12662159	Halophila ovalis	Seagrass	Root	J.A. Middleton et al., unpublished	Alfred Cove, WA	Australia	1.35868
SRR12662160	Halophila ovalis	Seagrass	Root	J.A. Middleton et al., unpublished	Alfred Cove, WA	Australia	1.33841
SRR12662161	Halophila ovalis	Seagrass	Root	J.A. Middleton et al., unpublished	Alfred Cove, WA	Australia	1.20021
SRR12662162	Halophila ovalis	Seagrass	Root	J.A. Middleton et al., unpublished	Alfred Cove, WA	Australia	6.72814
SRR12662163	Halophila ovalis	Seagrass	Root	J.A. Middleton et al., unpublished	Alfred Cove, WA	Australia	3.58091
SRR12662164	Halophila ovalis	Seagrass	Root	J.A. Middleton et al., unpublished	Alfred Cove, WA	Australia	4.67524
SRR12662165	Halophila ovalis	Seagrass	Root	J.A. Middleton et al., unpublished	Alfred Cove, WA	Australia	3.97849
SRR12662166	Halophila ovalis	Seagrass	Root	J.A. Middleton et al., unpublished	Alfred Cove, WA	Australia	10.882
SRR12662167	Posidonia australis	Seagrass	Root	J.A. Middleton et al., unpublished	Warnbro Sound, WA	Australia	0.396825
SRR12662168	Halophila ovalis	Seagrass	Root	J.A. Middleton et al., unpublished	Alfred Cove, WA	Australia	1.32188
SRR12662169	Halophila ovalis	Seagrass	Root	J.A. Middleton et al., unpublished	Alfred Cove, WA	Australia	2.94492
SRR12662170	Halophila ovalis	Seagrass	Root	J.A. Middleton et al., unpublished	Alfred Cove, WA	Australia	3.7706
SRR12662171	Halophila ovalis	Seagrass	Root	J.A. Middleton et al., unpublished	Alfred Cove, WA	Australia	15.976
SRR12662172	Halophila ovalis	Seagrass	Root	J.A. Middleton et al., unpublished	Alfred Cove, WA	Australia	7.70028
SRR12662173	Halophila ovalis	Seagrass	Root	J.A. Middleton et al., unpublished	Alfred Cove, WA	Australia	7.89032
SRR12662174	Halophila ovalis	Seagrass	Root	J.A. Middleton et al., unpublished	Alfred Cove, WA	Australia	2.4583
SRR12662175	Halophila ovalis	Seagrass	Root	J.A. Middleton et al., unpublished	Alfred Cove, WA	Australia	0.482167
SRR12662176	Halophila ovalis	Seagrass	Root	J.A. Middleton et al., unpublished	Alfred Cove, WA	Australia	1.33493
SRR12662177	Halophila ovalis	Seagrass	Root	J.A. Middleton et al., unpublished	Alfred Cove, WA	Australia	5.75906
SRR12662178	Posidonia australis	Seagrass	Root	J.A. Middleton et al., unpublished	Warnbro Sound, WA	Australia	0.816803
SRR12662179	Halophila ovalis	Seagrass	Root	J.A. Middleton et al., unpublished	Alfred Cove, WA	Australia	2.3546
SRR12662180	Halophila ovalis	Seagrass	Root	J.A. Middleton et al., unpublished	Alfred Cove, WA	Australia	4.72418
SRR12662181	Halophila ovalis	Seagrass	Root	J.A. Middleton et al., unpublished	Alfred Cove, WA	Australia	13.1292
SRR12662182	Halophila ovalis	Seagrass	Root	J.A. Middleton et al., unpublished	Alfred Cove, WA	Australia	1.76678
SRR12662183	Halophila ovalis	Seagrass	Root	J.A. Middleton et al., unpublished	Alfred Cove, WA	Australia	0.995146
SRR12662184	Halophila ovalis	Seagrass	Root	J.A. Middleton et al., unpublished	Alfred Cove, WA	Australia	1.34791
SRR12662185	Halophila ovalis	Seagrass	Root	J.A. Middleton et al., unpublished	Alfred Cove, WA	Australia	2.88773
SRR12662186	Halophila ovalis	Seagrass	Root	J.A. Middleton et al., unpublished	Alfred Cove, WA	Australia	2.17259
SRR12662187	Halophila ovalis	Seagrass	Root	J.A. Middleton et al., unpublished	Alfred Cove, WA	Australia	0.196904
SRR12662188	Halophila ovalis	Seagrass	Root	J.A. Middleton et al., unpublished	Alfred Cove, WA	Australia	2.74038
SRR12662189	Posidonia australis	Seagrass	Root	J.A. Middleton et al., unpublished	Warnbro Sound, WA	Australia	0.271471
SRR12662190	Halophila ovalis	Seagrass	Root	J.A. Middleton et al., unpublished	Alfred Cove, WA	Australia	0.257713
SRR12662191	Halophila ovalis	Seagrass	Root	J.A. Middleton et al., unpublished	Alfred Cove, WA	Australia	6.87183
SRR12662192	Halophila ovalis	Seagrass	Root	J.A. Middleton et al., unpublished	Alfred Cove, WA	Australia	1.39201
SRR12662193	Halophila ovalis	Seagrass	Root	J.A. Middleton et al., unpublished	Alfred Cove, WA	Australia	0.535796
SRR12662194	Halophila ovalis	Seagrass	Root	J.A. Middleton et al., unpublished	Alfred Cove, WA	Australia	0.348077
SRR12662195	Halophila ovalis	Seagrass	Root	J.A. Middleton et al., unpublished	Alfred Cove, WA	Australia	3.67152
SRR12662196	Halophila ovalis	Seagrass	Root	J.A. Middleton et al., unpublished	Alfred Cove, WA	Australia	3.78012
SRR12662197	Halophila ovalis	Seagrass	Root	J.A. Middleton et al., unpublished	Alfred Cove, WA	Australia	4.11065
SRR12662198	Halophila ovalis	Seagrass	Root	J.A. Middleton et al., unpublished	Milyu, WA	Australia	0.305386
SRR12662199	Halophila ovalis	Seagrass	Root	J.A. Middleton et al., unpublished	Milyu, WA	Australia	0.0947568
SRR12662200	Posidonia australis	Seagrass	Root	J.A. Middleton et al., unpublished	Garden Island, WA	Australia	0
SRR12662201	Halophila ovalis	Seagrass	Root	J.A. Middleton et al., unpublished	Milyu, WA	Australia	0.128866
SRR12662202	Halophila ovalis	Seagrass	Root	J.A. Middleton et al., unpublished	Milyu, WA	Australia	0.483966
SRR12662203	Halophila ovalis	Seagrass	Root	J.A. Middleton et al., unpublished	Milyu, WA	Australia	0.106447
SRR12662204	Halophila ovalis	Seagrass	Root	J.A. Middleton et al., unpublished	Milyu, WA	Australia	0.178245
SRR12662205	Halophila ovalis	Seagrass	Root	J.A. Middleton et al., unpublished	Milyu, WA	Australia	0.269373
SRR12662206	Halophila ovalis	Seagrass	Root	J.A. Middleton et al., unpublished	Milyu, WA	Australia	0.263037
SRR12662207	Halophila ovalis	Seagrass	Root	J.A. Middleton et al., unpublished	Pelican Point, WA	Australia	4.10453
SRR12662208	Halophila ovalis	Seagrass	Root	J.A. Middleton et al., unpublished	Pelican Point, WA	Australia	24.2099
SRR12662209	Halophila ovalis	Seagrass	Root	J.A. Middleton et al., unpublished	Pelican Point, WA	Australia	1.28961
SRR12662210	Halophila ovalis	Seagrass	Root	J.A. Middleton et al., unpublished	Pelican Point, WA	Australia	3.54888
SRR12662211	Posidonia australis	Seagrass	Root	J.A. Middleton et al., unpublished	Garden Island, WA	Australia	0
SRR12662212	Posidonia australis	Seagrass	Root	J.A. Middleton et al., unpublished	Garden Island, WA	Australia	0.113058
SRR1302100	Oryza sativa	Rice	Bulk	Nguyen et al., 2015	Hanoi, Vietnam	Asia	0
SRR1302101	Oryza sativa	Rice	Bulk	Nguyen et al., 2015	Hanoi, Vietnam	Asia	0
SRR1303622	Oryza sativa	Rice	Bulk	Nguyen et al., 2015	Hanoi, Vietnam	Asia	0
SRR1303623	Oryza sativa	Rice	Bulk	Nguyen et al., 2015	Hanoi, Vietnam	Asia	0
SRR1303624	Oryza sativa	Rice	Bulk	Nguyen et al., 2015	Hanoi, Vietnam	Asia	0
SRR1303653	Oryza sativa	Rice	Bulk	Nguyen et al., 2015	Hanoi, Vietnam	Asia	0
SRR1303745	Oryza sativa	Rice	Bulk	Nguyen et al., 2015	Hanoi, Vietnam	Asia	0
SRR1304900	Oryza sativa	Rice	Bulk	Nguyen et al., 2015	Hanoi, Vietnam	Asia	0
SRR1304901	Oryza sativa	Rice	Bulk	Nguyen et al., 2015	Hanoi, Vietnam	Asia	0
SRR1304902	Oryza sativa	Rice	Bulk	Nguyen et al., 2015	Hanoi, Vietnam	Asia	0
SRR1304903	Oryza sativa	Rice	Bulk	Nguyen et al., 2015	Hanoi, Vietnam	Asia	0
SRR1304904	Oryza sativa	Rice	Bulk	Nguyen et al., 2015	Hanoi, Vietnam	Asia	0.0388048
SRR1304905	Oryza sativa	Rice	Bulk	Nguyen et al., 2015	Hanoi, Vietnam	Asia	0
SRR1304906	Oryza sativa	Rice	Bulk	Nguyen et al., 2015	Hanoi, Vietnam	Asia	0
SRR1304907	Oryza sativa	Rice	Bulk	Nguyen et al., 2015	Hanoi, Vietnam	Asia	0
SRR1304908	Oryza sativa	Rice	Bulk	Nguyen et al., 2015	Hanoi, Vietnam	Asia	0
SRR1304910	Oryza sativa	Rice	Bulk	Nguyen et al., 2015	Hanoi, Vietnam	Asia	0
SRR1304911	Oryza sativa	Rice	Bulk	Nguyen et al., 2015	Hanoi, Vietnam	Asia	0
SRR1304912	Oryza sativa	Rice	Bulk	Nguyen et al., 2015	Hanoi, Vietnam	Asia	0
SRR1304913	Oryza sativa	Rice	Bulk	Nguyen et al., 2015	Hanoi, Vietnam	Asia	0
SRR13106685	Littorella uniflora	Freshwater plant	Bulk	This study	Lake Knud	Europe	0.319896
SRR13106686	Littorella uniflora	Freshwater plant	Bulk	This study	Lake Knud	Europe	0.135945
SRR13106687	Littorella uniflora	Freshwater plant	Root	This study	Lake Knud	Europe	0.0235266
SRR13106688	Littorella uniflora	Freshwater plant	Root	This study	Lake Knud	Europe	0
SRR13106689	Littorella uniflora	Freshwater plant	Root	This study	Lake Knud	Europe	0
SRR13106690	Isoetes sp.	Freshwater plant	Root	This study	Lake Cadagno	Europe	0
SRR13106691	Isoetes sp.	Freshwater plant	Root	This study	Lake Cadagno	Europe	0
SRR13106692	Equisetum sp.	Freshwater plant	Bulk	This study	Lake Cadagno	Europe	0.164005
SRR13106693	Zostera noltii	Seagrass	Bulk	This study	Arcachon	Europe	0.0958302
SRR13106694	Zostera noltii	Seagrass	Bulk	This study	Arcachon	Europe	0.188644
SRR13106695	Zostera noltii	Seagrass	Bulk	This study	Arcachon	Europe	0.260704
SRR13106696	Zostera noltii	Seagrass	Root	This study	Arcachon	Europe	0.0282015
SRR13106697	Zostera noltii	Seagrass	Root	This study	Arcachon	Europe	0
SRR13106698	Zostera noltii	Seagrass	Root	This study	Arcachon	Europe	0
SRR13106699	Pilularia globulifera	Freshwater plant	Bulk	This study	Lake Knud	Europe	0
SRR13106700	Pilularia globulifera	Freshwater plant	Root	This study	Lake Knud	Europe	0.015137
SRR13106701	Pilularia globulifera	Freshwater plant	Root	This study	Lake Knud	Europe	0.00373058
SRR13106702	Pilularia globulifera	Freshwater plant	Root	This study	Lake Knud	Europe	0
SRR13106703	Equisetum sp.	Freshwater plant	Root	This study	Lake Cadagno	Europe	0.0936372
SRR13106704	Zostera marina	Seagrass	Bulk	This study	Aggserund	Europe	2.50019
SRR13106705	Zostera marina	Seagrass	Bulk	This study	Aggserund	Europe	1.01913
SRR13106706	Zostera marina	Seagrass	Bulk	This study	Aggserund	Europe	2.35935
SRR13106707	Zostera marina	Seagrass	Root	This study	Aggserund	Europe	5.27494
SRR13106708	Zostera marina	Seagrass	Root	This study	Aggserund	Europe	0
SRR13106709	Zostera marina	Seagrass	Root	This study	Aggserund	Europe	1.95704
SRR13106710	Littorella uniflora	Freshwater plant	Root	This study	Lake Knud	Europe	0.0123586
SRR13106711	Zostera marina	Seagrass	Root	This study	Aggserund	Europe	9.85012
SRR13106712	Littorella uniflora	Freshwater plant	Bulk	This study	Lake Hampen	Europe	0
SRR13106713	Littorella uniflora	Freshwater plant	Bulk	This study	Lake Hampen	Europe	0
SRR13106714	Equisetum sp.	Freshwater plant	Root	This study	Lake Cadagno	Europe	0.89509
SRR13106715	Littorella uniflora	Freshwater plant	Bulk	This study	Lake Hampen	Europe	0
SRR13106716	Littorella uniflora	Freshwater plant	Root	This study	Lake Hampen	Europe	0
SRR13106717	Littorella uniflora	Freshwater plant	Root	This study	Lake Hampen	Europe	0
SRR13106718	Littorella uniflora	Freshwater plant	Root	This study	Lake Hampen	Europe	0
SRR13106719	Equisetum sp.	Freshwater plant	Root	This study	Lake Cadagno	Europe	0.409562
SRR13106720	Potamogetum sp.	Freshwater plant	Root	This study	Lake Cadagno	Europe	0.0965588
SRR13106721	Potamogetum sp.	Freshwater plant	Root	This study	Lake Cadagno	Europe	4.06773
SRR13106722	Equisetum sp.	Freshwater plant	Root	This study	Lake Cadagno	Europe	0.750289
SRR13106723	Equisetum sp.	Freshwater plant	Root	This study	Lake Cadagno	Europe	0.0260447
SRR13106724	Littorella uniflora	Freshwater plant	Bulk	This study	Lake Knud	Europe	0.220614
SRR13106725	Equisetum sp.	Freshwater plant	Bulk	This study	Lake Cadagno	Europe	0.0325289
SRR13106726	Equisetum sp.	Freshwater plant	Root	This study	Lake Cadagno	Europe	0.0741661
SRR1994695	Zostera marina	Seagrass	Root	Cucio et al., 2016	Ria Formosa, Faro	Portugal	0
SRR1994759	Zostera marina	Seagrass	Root	Cucio et al., 2016	Ria Formosa, Faro	Portugal	0.0525831
SRR1994760	Zostera marina	Seagrass	Root	Cucio et al., 2016	Ria Formosa, Faro	Portugal	0.150992
SRR1994761	Zostera marina	Seagrass	Root	Cucio et al., 2016	Ria Formosa, Faro	Portugal	0
SRR1994763	Zostera marina	Seagrass	Root	Cucio et al., 2016	Ria Formosa, Faro	Portugal	0
SRR1994764	Zostera noltii	Seagrass	Root	Cucio et al., 2016	Ria Formosa, Faro	Portugal	0.126928
SRR1994765	Zostera noltii	Seagrass	Root	Cucio et al., 2016	Ria Formosa, Faro	Portugal	0.0359443
SRR1994767	Zostera noltii	Seagrass	Root	Cucio et al., 2016	Ria Formosa, Faro	Portugal	0.0947525
SRR1994768	Zostera noltii	Seagrass	Root	Cucio et al., 2016	Ria Formosa, Faro	Portugal	0.26097
SRR1994769	Zostera noltii	Seagrass	Root	Cucio et al., 2016	Ria Formosa, Faro	Portugal	0
SRR1994770	Cymodocea nodosa	Seagrass	Root	Cucio et al., 2016	Ria Formosa, Faro	Portugal	0
SRR1994771	Cymodocea nodosa	Seagrass	Root	Cucio et al., 2016	Ria Formosa, Faro	Portugal	0
SRR1994772	Cymodocea nodosa	Seagrass	Root	Cucio et al., 2016	Ria Formosa, Faro	Portugal	0.130082
SRR1994773	Cymodocea nodosa	Seagrass	Root	Cucio et al., 2016	Ria Formosa, Faro	Portugal	0.037992
SRR1994774	Cymodocea nodosa	Seagrass	Root	Cucio et al., 2016	Ria Formosa, Faro	Portugal	0
SRR2000140	Cymodocea nodosa	Seagrass	Bulk	Cucio et al., 2016	Ria Formosa, Faro	Portugal	0.0162306
SRR2000141	Cymodocea nodosa	Seagrass	Bulk	Cucio et al., 2016	Ria Formosa, Faro	Portugal	0.0489776
SRR2000142	Cymodocea nodosa	Seagrass	Bulk	Cucio et al., 2016	Ria Formosa, Faro	Portugal	0
SRR2000143	Cymodocea nodosa	Seagrass	Bulk	Cucio et al., 2016	Ria Formosa, Faro	Portugal	0
SRR2000144	Cymodocea nodosa	Seagrass	Bulk	Cucio et al., 2016	Ria Formosa, Faro	Portugal	0
SRR2000194	Zostera noltii	Seagrass	Root	Cucio et al., 2016	Pointe de Cl_guer, Roscoff	France	0
SRR2000195	Zostera noltii	Seagrass	Root	Cucio et al., 2016	Pointe de Cl_guer, Roscoff	France	0.122899
SRR2000197	Zostera noltii	Seagrass	Root	Cucio et al., 2016	Pointe de Cl_guer, Roscoff	France	0.0439184
SRR2000198	Zostera noltii	Seagrass	Root	Cucio et al., 2016	Pointe de Cl_guer, Roscoff	France	0
SRR2000199	Zostera noltii	Seagrass	Root	Cucio et al., 2016	Pointe de Cl_guer, Roscoff	France	0.083545
SRR2000200	Zostera noltii	Seagrass	Root	Cucio et al., 2016	Penar de Vil, Roscoff	France	0.0299935
SRR2000201	Zostera noltii	Seagrass	Root	Cucio et al., 2016	Penar de Vil, Roscoff	France	1.15643
SRR2000202	Zostera noltii	Seagrass	Root	Cucio et al., 2016	Penar de Vil, Roscoff	France	0.225286
SRR2000203	Zostera noltii	Seagrass	Root	Cucio et al., 2016	Penar de Vil, Roscoff	France	0.146124
SRR2000204	Zostera noltii	Seagrass	Root	Cucio et al., 2016	Penar de Vil, Roscoff	France	1.5251
SRR2000205	Zostera noltii	Seagrass	Bulk	Cucio et al., 2016	Pointe de Cl_guer, Roscoff	France	0
SRR2000210	Zostera noltii	Seagrass	Bulk	Cucio et al., 2016	Pointe de Cl_guer, Roscoff	France	0.110894
SRR2000212	Zostera noltii	Seagrass	Bulk	Cucio et al., 2016	Pointe de Cl_guer, Roscoff	France	0.0798769
SRR2000213	Zostera noltii	Seagrass	Bulk	Cucio et al., 2016	Pointe de Cl_guer, Roscoff	France	0
SRR2000214	Zostera noltii	Seagrass	Bulk	Cucio et al., 2016	Pointe de Cl_guer, Roscoff	France	0
SRR2000215	Zostera noltii	Seagrass	Bulk	Cucio et al., 2016	Penar de Vil, Roscoff	France	0.333225
SRR2000217	Zostera noltii	Seagrass	Bulk	Cucio et al., 2016	Penar de Vil, Roscoff	France	0
SRR2000235	Zostera noltii	Seagrass	Bulk	Cucio et al., 2016	Penar de Vil, Roscoff	France	0.059981
SRR2000237	Zostera noltii	Seagrass	Bulk	Cucio et al., 2016	Penar de Vil, Roscoff	France	0.0879713
SRR2000238	Zostera noltii	Seagrass	Bulk	Cucio et al., 2016	Penar de Vil, Roscoff	France	0.181242
SRR2079284	Oryza sativa	Rice	Bulk	Shao et al., 2016	China: Cunzhou District\, Hunan Province	Asia	0
SRR2079285	Oryza sativa	Rice	Bulk	Shao et al., 2016	China: Cunzhou District\, Hunan Province	Asia	0.0732154
SRR2079286	Oryza sativa	Rice	Bulk	Shao et al., 2016	China: Cunzhou District\, Hunan Province	Asia	0
SRR2079288	Oryza sativa	Rice	Bulk	Shao et al., 2016	China: Cunzhou District\, Hunan Province	Asia	0
SRR2079289	Oryza sativa	Rice	Bulk	Shao et al., 2016	China: Cunzhou District\, Hunan Province	Asia	0
SRR2668793	Oryza sativa	Rice	Bulk	Rothenberg et al., 2016	USA: Stuttgart\, Arkansas	North America	0
SRR2668795	Oryza sativa	Rice	Bulk	Rothenberg et al., 2016	USA: Stuttgart\, Arkansas	North America	0
SRR2668796	Oryza sativa	Rice	Bulk	Rothenberg et al., 2016	USA: Stuttgart\, Arkansas	North America	0
SRR2668797	Oryza sativa	Rice	Bulk	Rothenberg et al., 2016	USA: Stuttgart\, Arkansas	North America	0
SRR2668798	Oryza sativa	Rice	Bulk	Rothenberg et al., 2016	USA: Stuttgart\, Arkansas	North America	0
SRR2668799	Oryza sativa	Rice	Bulk	Rothenberg et al., 2016	USA: Stuttgart\, Arkansas	North America	0
SRR2668800	Oryza sativa	Rice	Bulk	Rothenberg et al., 2016	USA: Stuttgart\, Arkansas	North America	0
SRR2668801	Oryza sativa	Rice	Bulk	Rothenberg et al., 2016	USA: Stuttgart\, Arkansas	North America	0
SRR2668802	Oryza sativa	Rice	Bulk	Rothenberg et al., 2016	USA: Stuttgart\, Arkansas	North America	0
SRR2668803	Oryza sativa	Rice	Bulk	Rothenberg et al., 2016	USA: Stuttgart\, Arkansas	North America	0
SRR2668804	Oryza sativa	Rice	Bulk	Rothenberg et al., 2016	USA: Stuttgart\, Arkansas	North America	0
SRR2668805	Oryza sativa	Rice	Bulk	Rothenberg et al., 2016	USA: Stuttgart\, Arkansas	North America	0
SRR2668806	Oryza sativa	Rice	Bulk	Rothenberg et al., 2016	USA: Stuttgart\, Arkansas	North America	0
SRR2668808	Oryza sativa	Rice	Bulk	Rothenberg et al., 2016	USA: Stuttgart\, Arkansas	North America	0
SRR2668809	Oryza sativa	Rice	Bulk	Rothenberg et al., 2016	USA: Stuttgart\, Arkansas	North America	0
SRR2668810	Oryza sativa	Rice	Bulk	Rothenberg et al., 2016	USA: Stuttgart\, Arkansas	North America	0
SRR3538696	Oryza sativa	Rice	Bulk	Kumar et al., 2018	India: National Rice Research Institute\, Cuttack	Asia	0
SRR3538701	Oryza sativa	Rice	Bulk	Kumar et al., 2018	India: National Rice Research Institute\, Cuttack	Asia	0
SRR3538703	Oryza sativa	Rice	Bulk	Kumar et al., 2018	India: National Rice Research Institute\, Cuttack	Asia	0
SRR3538705	Oryza sativa	Rice	Bulk	Kumar et al., 2018	India: National Rice Research Institute\, Cuttack	Asia	0
SRR3543586	Oryza sativa	Rice	Bulk	Kumar et al., 2018	India: National Rice Research Institute\, Cuttack	Asia	0
SRR3543587	Oryza sativa	Rice	Bulk	Kumar et al., 2018	India: National Rice Research Institute\, Cuttack	Asia	0.010268
SRR3543589	Oryza sativa	Rice	Bulk	Kumar et al., 2018	India: National Rice Research Institute\, Cuttack	Asia	0.00625102
SRR3543654	Oryza sativa	Rice	Bulk	Kumar et al., 2018	India: National Rice Research Institute\, Cuttack	Asia	0
SRR3543656	Oryza sativa	Rice	Bulk	Kumar et al., 2018	India: National Rice Research Institute\, Cuttack	Asia	0
SRR3543657	Oryza sativa	Rice	Bulk	Kumar et al., 2018	India: National Rice Research Institute\, Cuttack	Asia	0
SRR4938480	Zostera marina	Seagrass	Root	Ettinger et al., 2017	Bodega Bay_CA	USA	5.01782
SRR4938481	Zostera marina	Seagrass	Bulk	Ettinger et al., 2017	Bodega Bay_CA	USA	0
SRR4938482	Zostera marina	Seagrass	Bulk	Ettinger et al., 2017	Bodega Bay_CA	USA	0
SRR4938483	Zostera marina	Seagrass	Root	Ettinger et al., 2017	Bodega Bay_CA	USA	0.0702686
SRR4938484	Zostera marina	Seagrass	Bulk	Ettinger et al., 2017	Bodega Bay_CA	USA	0
SRR4938485	Zostera marina	Seagrass	Bulk	Ettinger et al., 2017	Bodega Bay_CA	USA	0
SRR4938486	Zostera marina	Seagrass	Bulk	Ettinger et al., 2017	Bodega Bay_CA	USA	0
SRR4938487	Zostera marina	Seagrass	Root	Ettinger et al., 2017	Bodega Bay_CA	USA	0
SRR4938488	Zostera marina	Seagrass	Root	Ettinger et al., 2017	Bodega Bay_CA	USA	0.130258
SRR4938489	Zostera marina	Seagrass	Bulk	Ettinger et al., 2017	Bodega Bay_CA	USA	0
SRR4938490	Zostera marina	Seagrass	Root	Ettinger et al., 2017	Bodega Bay_CA	USA	0.257954
SRR4938494	Zostera marina	Seagrass	Root	Ettinger et al., 2017	Bodega Bay_CA	USA	0.308642
SRR4938495	Zostera marina	Seagrass	Bulk	Ettinger et al., 2017	Bodega Bay_CA	USA	0.565912
SRR4938496	Zostera marina	Seagrass	Bulk	Ettinger et al., 2017	Bodega Bay_CA	USA	0
SRR4938498	Zostera marina	Seagrass	Bulk	Ettinger et al., 2017	Bodega Bay_CA	USA	1.50595
SRR4938499	Zostera marina	Seagrass	Root	Ettinger et al., 2017	Bodega Bay_CA	USA	5.82593
SRR4938500	Zostera marina	Seagrass	Root	Ettinger et al., 2017	Bodega Bay_CA	USA	0.0736076
SRR4938503	Zostera marina	Seagrass	Root	Ettinger et al., 2017	Bodega Bay_CA	USA	0.258349
SRR4938506	Zostera marina	Seagrass	Bulk	Ettinger et al., 2017	Bodega Bay_CA	USA	0
SRR4938515	Zostera marina	Seagrass	Root	Ettinger et al., 2017	Bodega Bay_CA	USA	0.324192
SRR4938516	Zostera marina	Seagrass	Bulk	Ettinger et al., 2017	Bodega Bay_CA	USA	0
SRR4938519	Zostera marina	Seagrass	Bulk	Ettinger et al., 2017	Bodega Bay_CA	USA	0.0519917
SRR4938530	Zostera marina	Seagrass	Root	Ettinger et al., 2017	Bodega Bay_CA	USA	0.27368
SRR4938531	Zostera marina	Seagrass	Root	Ettinger et al., 2017	Bodega Bay_CA	USA	0.581912
SRR4938534	Zostera marina	Seagrass	Bulk	Ettinger et al., 2017	Bodega Bay_CA	USA	0.085402
SRR4938535	Zostera marina	Seagrass	Bulk	Ettinger et al., 2017	Bodega Bay_CA	USA	0
SRR4938537	Zostera marina	Seagrass	Root	Ettinger et al., 2017	Bodega Bay_CA	USA	0.0398083
SRR4938539	Zostera marina	Seagrass	Bulk	Ettinger et al., 2017	Bodega Bay_CA	USA	0
SRR4938542	Zostera marina	Seagrass	Root	Ettinger et al., 2017	Bodega Bay_CA	USA	0
SRR4938543	Zostera marina	Seagrass	Root	Ettinger et al., 2017	Bodega Bay_CA	USA	0.116439
SRR4938544	Zostera marina	Seagrass	Root	Ettinger et al., 2017	Bodega Bay_CA	USA	0
SRR4938547	Zostera marina	Seagrass	Bulk	Ettinger et al., 2017	Bodega Bay_CA	USA	0
SRR4938550	Zostera marina	Seagrass	Root	Ettinger et al., 2017	Bodega Bay_CA	USA	0
SRR4938552	Zostera marina	Seagrass	Bulk	Ettinger et al., 2017	Bodega Bay_CA	USA	0
SRR5079635	Spartina alterniflora	Saltmarsh plant	Root	Lin et al., 2019	China: Leizhou	Asia	0.060889
SRR5082442	Spartina alterniflora	Saltmarsh plant	Root	Lin et al., 2019	China: Leizhou	Asia	0.0986626
SRR5082473	Spartina alterniflora	Saltmarsh plant	Root	Lin et al., 2019	China: Leizhou	Asia	0
SRR5083026	Spartina alterniflora	Saltmarsh plant	Root	Lin et al., 2019	China: Leizhou	Asia	0.0728896
SRR5083027	Spartina alterniflora	Saltmarsh plant	Root	Lin et al., 2019	China: Leizhou	Asia	0
SRR5083089	Spartina alterniflora	Saltmarsh plant	Root	Lin et al., 2019	China: Leizhou	Asia	0.27253
SRR5083090	Spartina alterniflora	Saltmarsh plant	Root	Lin et al., 2019	China: Leizhou	Asia	0.0940671
SRR5083091	Spartina alterniflora	Saltmarsh plant	Root	Lin et al., 2019	China: Leizhou	Asia	0.0977292
SRR5083092	Spartina alterniflora	Saltmarsh plant	Root	Lin et al., 2019	China: Leizhou	Asia	0.0811688
SRR5083093	Spartina alterniflora	Saltmarsh plant	Root	Lin et al., 2019	China: Leizhou	Asia	0.052254
SRR5380163	Zostera marina	Seagrass	Bulk	Fahimipour et al., 2017	Ocean Beach, Washington	USA	0
SRR5380164	Zostera marina	Seagrass	Bulk	Fahimipour et al., 2017	Ocean Beach, Washington	USA	0
SRR5380165	Zostera marina	Seagrass	Bulk	Fahimipour et al., 2017	Ocean Beach, Washington	USA	0
SRR5380166	Zostera marina	Seagrass	Root	Fahimipour et al., 2017	Quilcene, Washington	USA	0
SRR5380168	Zostera marina	Seagrass	Root	Fahimipour et al., 2017	Quilcene, Washington	USA	0
SRR5380184	Zostera marina	Seagrass	Bulk	Fahimipour et al., 2017	Virginia	USA	0
SRR5380185	Zostera marina	Seagrass	Bulk	Fahimipour et al., 2017	Virginia	USA	0
SRR5380186	Zostera marina	Seagrass	Bulk	Fahimipour et al., 2017	Virginia	USA	0
SRR5380190	Zostera marina	Seagrass	Root	Fahimipour et al., 2017	Virginia	USA	0
SRR5380191	Zostera marina	Seagrass	Root	Fahimipour et al., 2017	Virginia	USA	0
SRR5380192	Zostera marina	Seagrass	Root	Fahimipour et al., 2017	Virginia	USA	0
SRR5380193	Zostera marina	Seagrass	Root	Fahimipour et al., 2017	Virginia	USA	0
SRR5380244	Zostera marina	Seagrass	Bulk	Fahimipour et al., 2017	Lysekil S	Sweden	0
SRR5380250	Zostera marina	Seagrass	Root	Fahimipour et al., 2017	Lysekil S	Sweden	0
SRR5380269	Zostera marina	Seagrass	Bulk	Fahimipour et al., 2017	San Fran	USA	0
SRR5380297	Zostera marina	Seagrass	Root	Fahimipour et al., 2017	San Diego	USA	0
SRR5380298	Zostera marina	Seagrass	Root	Fahimipour et al., 2017	San Diego	USA	0
SRR5380316	Zostera marina	Seagrass	Bulk	Fahimipour et al., 2017	Quebec	Canada	0
SRR5380318	Zostera marina	Seagrass	Bulk	Fahimipour et al., 2017	Quebec	Canada	0
SRR5380320	Zostera marina	Seagrass	Bulk	Fahimipour et al., 2017	Quebec	Canada	0
SRR5380323	Zostera marina	Seagrass	Root	Fahimipour et al., 2017	Quebec	Canada	0
SRR5380387	Zostera marina	Seagrass	Bulk	Fahimipour et al., 2017	Hiroshima Bay	Japan	0
SRR5380433	Zostera marina	Seagrass	Bulk	Fahimipour et al., 2017	Ensendada	Mexico	0
SRR5380438	Zostera marina	Seagrass	Root	Fahimipour et al., 2017	Ensendada	Mexico	0
SRR5380453	Zostera marina	Seagrass	Bulk	Fahimipour et al., 2017	Gloucestor-Massachusetts	USA	0
SRR5380457	Zostera marina	Seagrass	Bulk	Fahimipour et al., 2017	Gloucestor-Massachusetts	USA	0
SRR5380476	Zostera marina	Seagrass	Bulk	Fahimipour et al., 2017	Southhampton NY	USA	0
SRR5380478	Zostera marina	Seagrass	Bulk	Fahimipour et al., 2017	Southhampton NY	USA	0
SRR5380479	Zostera marina	Seagrass	Bulk	Fahimipour et al., 2017	Southhampton NY	USA	0
SRR5380480	Zostera marina	Seagrass	Bulk	Fahimipour et al., 2017	Southhampton NY	USA	0
SRR5380481	Zostera marina	Seagrass	Bulk	Fahimipour et al., 2017	Southhampton NY	USA	0
SRR5380482	Zostera marina	Seagrass	Root	Fahimipour et al., 2017	Southhampton NY	USA	0
SRR5380487	Zostera marina	Seagrass	Root	Fahimipour et al., 2017	Southhampton NY	USA	0
SRR5380531	Zostera marina	Seagrass	Bulk	Fahimipour et al., 2017	Hiroshima Bay	Japan	0
SRR5380534	Zostera marina	Seagrass	Root	Fahimipour et al., 2017	Hiroshima Bay	Japan	0
SRR5380535	Zostera marina	Seagrass	Root	Fahimipour et al., 2017	Hiroshima Bay	Japan	0
SRR5380536	Zostera marina	Seagrass	Root	Fahimipour et al., 2017	Hiroshima Bay	Japan	0.401523
SRR5380537	Zostera marina	Seagrass	Root	Fahimipour et al., 2017	Hiroshima Bay	Japan	0
SRR5380587	Zostera marina	Seagrass	Bulk	Fahimipour et al., 2017	Lake Akkeshi - Hokkaido	Japan	0
SRR5380588	Zostera marina	Seagrass	Bulk	Fahimipour et al., 2017	Lake Akkeshi - Hokkaido	Japan	0
SRR5380594	Zostera marina	Seagrass	Root	Fahimipour et al., 2017	Lake Akkeshi - Hokkaido	Japan	0
SRR5380706	Zostera marina	Seagrass	Bulk	Fahimipour et al., 2017	Bouzigues	France	0
SRR5380710	Zostera marina	Seagrass	Root	Fahimipour et al., 2017	Bouzigues	France	0
SRR5380761	Zostera marina	Seagrass	Bulk	Fahimipour et al., 2017	Blaine, Washington	USA	0
SRR5380763	Zostera marina	Seagrass	Bulk	Fahimipour et al., 2017	Blaine, Washington	USA	0
SRR5380764	Zostera marina	Seagrass	Bulk	Fahimipour et al., 2017	Blaine, Washington	USA	0
SRR5380766	Zostera marina	Seagrass	Bulk	Fahimipour et al., 2017	Blaine, Washington	USA	0
SRR5380811	Zostera marina	Seagrass	Bulk	Fahimipour et al., 2017	Quilcene, Washington	USA	0
SRR5380812	Zostera marina	Seagrass	Bulk	Fahimipour et al., 2017	Quilcene, Washington	USA	0
SRR5380814	Zostera marina	Seagrass	Bulk	Fahimipour et al., 2017	Quilcene, Washington	USA	0
SRR5380818	Zostera marina	Seagrass	Root	Fahimipour et al., 2017	Quilcene, Washington	USA	0
SRR5380820	Zostera marina	Seagrass	Root	Fahimipour et al., 2017	Ocean Beach, Washington	USA	0
SRR5380822	Zostera marina	Seagrass	Root	Fahimipour et al., 2017	Ocean Beach, Washington	USA	0.982318
SRR5380842	Zostera marina	Seagrass	Root	Fahimipour et al., 2017	Virginia	USA	0.0185701
SRR5380843	Zostera marina	Seagrass	Root	Fahimipour et al., 2017	Virginia	USA	0
SRR5382537	Zostera marina	Seagrass	Root	Fahimipour et al., 2017	Lysekil S	Sweden	0
SRR5382538	Zostera marina	Seagrass	Bulk	Fahimipour et al., 2017	San Fran	USA	0
SRR5382539	Zostera marina	Seagrass	Root	Fahimipour et al., 2017	San Fran	USA	0.277962
SRR5382547	Zostera marina	Seagrass	Bulk	Fahimipour et al., 2017	San Diego	USA	0.237888
SRR5382548	Zostera marina	Seagrass	Root	Fahimipour et al., 2017	San Diego	USA	0.408998
SRR5382549	Zostera marina	Seagrass	Root	Fahimipour et al., 2017	San Diego	USA	0
SRR5382554	Zostera marina	Seagrass	Bulk	Fahimipour et al., 2017	Quebec	Canada	0
SRR5382571	Zostera marina	Seagrass	Bulk	Fahimipour et al., 2017	Ensendada	Mexico	0.232139
SRR5382572	Zostera marina	Seagrass	Root	Fahimipour et al., 2017	Ensendada	Mexico	0
SRR5382586	Zostera marina	Seagrass	Bulk	Fahimipour et al., 2017	Southhampton NY	USA	0.328217
SRR5382592	Zostera marina	Seagrass	Bulk	Fahimipour et al., 2017	Hiroshima Bay	Japan	0
SRR5382607	Zostera marina	Seagrass	Bulk	Fahimipour et al., 2017	Bouzigues	France	0
SRR5382608	Zostera marina	Seagrass	Root	Fahimipour et al., 2017	Bouzigues	France	0.019667
SRR5382609	Zostera marina	Seagrass	Root	Fahimipour et al., 2017	Bouzigues	France	0
SRR5382610	Zostera marina	Seagrass	Root	Fahimipour et al., 2017	Bouzigues	France	0
SRR5722974	Spartina alterniflora	Saltmarsh plant	Bulk	Lin et al., 2019	NA	NA	0
SRR5722979	Spartina alterniflora	Saltmarsh plant	Bulk	Lin et al., 2019	NA	NA	0
SRR5722987	Spartina alterniflora	Saltmarsh plant	Bulk	Lin et al., 2019	NA	NA	0
SRR5722988	Spartina alterniflora	Saltmarsh plant	Bulk	Lin et al., 2019	NA	NA	0
SRR5723014	Spartina alterniflora	Saltmarsh plant	Bulk	Lin et al., 2019	NA	NA	0
SRR5723036	Spartina alterniflora	Saltmarsh plant	Bulk	Lin et al., 2019	NA	NA	0
SRR5723064	Spartina alterniflora	Saltmarsh plant	Bulk	Lin et al., 2019	NA	NA	0
SRR5723094	Spartina alterniflora	Saltmarsh plant	Bulk	Lin et al., 2019	NA	NA	0
SRR5723111	Spartina alterniflora	Saltmarsh plant	Bulk	Lin et al., 2019	NA	NA	0
SRR5723113	Spartina alterniflora	Saltmarsh plant	Bulk	Lin et al., 2019	NA	NA	0
SRR5996474	Halodule uninervis	Seagrass	Root	Martin et al., 2018b	Shark Bay, WA	Australia	0
SRR5996475	Halodule uninervis	Seagrass	Bulk	Martin et al., 2018b	Shark Bay, WA	Australia	0
SRR5996476	Halodule uninervis	Seagrass	Root	Martin et al., 2018b	Shark Bay, WA	Australia	0
SRR5996477	Halodule uninervis	Seagrass	Bulk	Martin et al., 2018b	Shark Bay, WA	Australia	0
SRR5996478	Halophila ovalis	Seagrass	Root	Martin et al., 2018b	Shark Bay, WA	Australia	0
SRR5996479	Halophila ovalis	Seagrass	Bulk	Martin et al., 2018b	Shark Bay, WA	Australia	0
SRR5996480	Halodule uninervis	Seagrass	Root	Martin et al., 2018b	Shark Bay, WA	Australia	0
SRR5996481	Halodule uninervis	Seagrass	Bulk	Martin et al., 2018b	Shark Bay, WA	Australia	0
SRR5996483	Halophila ovalis	Seagrass	Root	Martin et al., 2018b	Shark Bay, WA	Australia	0
SRR5996484	Halophila ovalis	Seagrass	Bulk	Martin et al., 2018b	Shark Bay, WA	Australia	0
SRR5996487	Halophila ovalis	Seagrass	Root	Martin et al., 2018b	Shark Bay, WA	Australia	0
SRR5996488	Halophila ovalis	Seagrass	Bulk	Martin et al., 2018b	Shark Bay, WA	Australia	0
SRR6291414	Oryza sativa	Rice	Root	Edwards et al., 2018	USA: Arbuckle\, California	North America	0
SRR6291415	Oryza sativa	Rice	Root	Edwards et al., 2018	USA: Arbuckle\, California	North America	0
SRR6291416	Oryza sativa	Rice	Root	Edwards et al., 2018	USA: Arbuckle\, California	North America	0
SRR6291417	Oryza sativa	Rice	Root	Edwards et al., 2018	USA: Arbuckle\, California	North America	0
SRR6291418	Oryza sativa	Rice	Root	Edwards et al., 2018	USA: Arbuckle\, California	North America	0
SRR6291419	Oryza sativa	Rice	Root	Edwards et al., 2018	USA: Arbuckle\, California	North America	0
SRR6291420	Oryza sativa	Rice	Root	Edwards et al., 2018	USA: Arbuckle\, California	North America	0
SRR6291421	Oryza sativa	Rice	Root	Edwards et al., 2018	USA: Arbuckle\, California	North America	0
SRR6291422	Oryza sativa	Rice	Root	Edwards et al., 2018	USA: Arbuckle\, California	North America	0
SRR6291423	Oryza sativa	Rice	Root	Edwards et al., 2018	USA: Arbuckle\, California	North America	0
SRR6291424	Oryza sativa	Rice	Root	Edwards et al., 2018	USA: Arbuckle\, California	North America	0.0566799
SRR6291425	Oryza sativa	Rice	Root	Edwards et al., 2018	USA: Arbuckle\, California	North America	0
SRR6291426	Oryza sativa	Rice	Root	Edwards et al., 2018	USA: Arbuckle\, California	North America	0
SRR6291427	Oryza sativa	Rice	Root	Edwards et al., 2018	USA: Arbuckle\, California	North America	0.660962
SRR6291428	Oryza sativa	Rice	Root	Edwards et al., 2018	USA: Arbuckle\, California	North America	0
SRR6291429	Oryza sativa	Rice	Root	Edwards et al., 2018	USA: Arbuckle\, California	North America	0.659784
SRR6291430	Oryza sativa	Rice	Root	Edwards et al., 2018	USA: Arbuckle\, California	North America	1.18108
SRR6291431	Oryza sativa	Rice	Root	Edwards et al., 2018	USA: Arbuckle\, California	North America	0
SRR6291432	Oryza sativa	Rice	Root	Edwards et al., 2018	USA: Arbuckle\, California	North America	1.1718
SRR6291433	Oryza sativa	Rice	Bulk	Edwards et al., 2018	USA: Arbuckle\, California	North America	0
SRR6291434	Oryza sativa	Rice	Bulk	Edwards et al., 2018	USA: Arbuckle\, California	North America	0
SRR6291435	Oryza sativa	Rice	Bulk	Edwards et al., 2018	USA: Arbuckle\, California	North America	0
SRR6291436	Oryza sativa	Rice	Root	Edwards et al., 2018	USA: Arbuckle\, California	North America	0.449871
SRR6291437	Oryza sativa	Rice	Root	Edwards et al., 2018	USA: Arbuckle\, California	North America	0
SRR6291438	Oryza sativa	Rice	Root	Edwards et al., 2018	USA: Arbuckle\, California	North America	0
SRR6291439	Oryza sativa	Rice	Root	Edwards et al., 2018	USA: Arbuckle\, California	North America	0
SRR6291440	Oryza sativa	Rice	Root	Edwards et al., 2018	USA: Arbuckle\, California	North America	0
SRR6291441	Oryza sativa	Rice	Root	Edwards et al., 2018	USA: Arbuckle\, California	North America	0
SRR6291442	Oryza sativa	Rice	Root	Edwards et al., 2018	USA: Arbuckle\, California	North America	0
SRR6291443	Oryza sativa	Rice	Root	Edwards et al., 2018	USA: Arbuckle\, California	North America	0
SRR6291444	Oryza sativa	Rice	Root	Edwards et al., 2018	USA: Arbuckle\, California	North America	0
SRR6291445	Oryza sativa	Rice	Root	Edwards et al., 2018	USA: Arbuckle\, California	North America	0
SRR6291446	Oryza sativa	Rice	Root	Edwards et al., 2018	USA: Arbuckle\, California	North America	0
SRR6291447	Oryza sativa	Rice	Root	Edwards et al., 2018	USA: Arbuckle\, California	North America	0
SRR6291448	Oryza sativa	Rice	Root	Edwards et al., 2018	USA: Arbuckle\, California	North America	0
SRR6291449	Oryza sativa	Rice	Root	Edwards et al., 2018	USA: Arbuckle\, California	North America	0
SRR6291450	Oryza sativa	Rice	Root	Edwards et al., 2018	USA: Arbuckle\, California	North America	0
SRR6291451	Oryza sativa	Rice	Root	Edwards et al., 2018	USA: Arbuckle\, California	North America	0
SRR6291452	Oryza sativa	Rice	Root	Edwards et al., 2018	USA: Arbuckle\, California	North America	0
SRR6291453	Oryza sativa	Rice	Root	Edwards et al., 2018	USA: Arbuckle\, California	North America	0
SRR6291454	Oryza sativa	Rice	Root	Edwards et al., 2018	USA: Arbuckle\, California	North America	0
SRR6291455	Oryza sativa	Rice	Root	Edwards et al., 2018	USA: Arbuckle\, California	North America	0
SRR6291456	Oryza sativa	Rice	Root	Edwards et al., 2018	USA: Arbuckle\, California	North America	0
SRR6291457	Oryza sativa	Rice	Root	Edwards et al., 2018	USA: Arbuckle\, California	North America	0.188645
SRR6291458	Oryza sativa	Rice	Root	Edwards et al., 2018	USA: Arbuckle\, California	North America	0.102921
SRR6291459	Oryza sativa	Rice	Root	Edwards et al., 2018	USA: Arbuckle\, California	North America	0
SRR6291460	Oryza sativa	Rice	Root	Edwards et al., 2018	USA: Arbuckle\, California	North America	0
SRR6291461	Oryza sativa	Rice	Root	Edwards et al., 2018	USA: Arbuckle\, California	North America	0
SRR6291462	Oryza sativa	Rice	Root	Edwards et al., 2018	USA: Arbuckle\, California	North America	0.0317385
SRR6291463	Oryza sativa	Rice	Root	Edwards et al., 2018	USA: Arbuckle\, California	North America	0
SRR6291464	Oryza sativa	Rice	Root	Edwards et al., 2018	USA: Arbuckle\, California	North America	0
SRR6291465	Oryza sativa	Rice	Root	Edwards et al., 2018	USA: Arbuckle\, California	North America	0
SRR6291466	Oryza sativa	Rice	Root	Edwards et al., 2018	USA: Arbuckle\, California	North America	0
SRR6291467	Oryza sativa	Rice	Root	Edwards et al., 2018	USA: Arbuckle\, California	North America	0
SRR6291468	Oryza sativa	Rice	Root	Edwards et al., 2018	USA: Arbuckle\, California	North America	0
SRR6291469	Oryza sativa	Rice	Root	Edwards et al., 2018	USA: Arbuckle\, California	North America	0
SRR6291470	Oryza sativa	Rice	Root	Edwards et al., 2018	USA: Arbuckle\, California	North America	0
SRR6291471	Oryza sativa	Rice	Root	Edwards et al., 2018	USA: Arbuckle\, California	North America	0
SRR6291472	Oryza sativa	Rice	Root	Edwards et al., 2018	USA: Arbuckle\, California	North America	0
SRR6291473	Oryza sativa	Rice	Root	Edwards et al., 2018	USA: Arbuckle\, California	North America	0.389243
SRR6291474	Oryza sativa	Rice	Root	Edwards et al., 2018	USA: Arbuckle\, California	North America	0
SRR6291475	Oryza sativa	Rice	Root	Edwards et al., 2018	USA: Arbuckle\, California	North America	0
SRR6291476	Oryza sativa	Rice	Root	Edwards et al., 2018	USA: Arbuckle\, California	North America	0
SRR6291477	Oryza sativa	Rice	Root	Edwards et al., 2018	USA: Arbuckle\, California	North America	0
SRR6291478	Oryza sativa	Rice	Root	Edwards et al., 2018	USA: Arbuckle\, California	North America	0
SRR6291479	Oryza sativa	Rice	Root	Edwards et al., 2018	USA: Arbuckle\, California	North America	0
SRR6291480	Oryza sativa	Rice	Root	Edwards et al., 2018	USA: Arbuckle\, California	North America	0
SRR6291481	Oryza sativa	Rice	Root	Edwards et al., 2018	USA: Arbuckle\, California	North America	0.0713606
SRR6291482	Oryza sativa	Rice	Root	Edwards et al., 2018	USA: Arbuckle\, California	North America	0
SRR6291483	Oryza sativa	Rice	Root	Edwards et al., 2018	USA: Arbuckle\, California	North America	0.0286512
SRR6291484	Oryza sativa	Rice	Root	Edwards et al., 2018	USA: Arbuckle\, California	North America	0.00986875
SRR6291485	Oryza sativa	Rice	Root	Edwards et al., 2018	USA: Arbuckle\, California	North America	0
SRR6291486	Oryza sativa	Rice	Root	Edwards et al., 2018	USA: Arbuckle\, California	North America	0.204235
SRR6291487	Oryza sativa	Rice	Root	Edwards et al., 2018	USA: Arbuckle\, California	North America	0
SRR6291488	Oryza sativa	Rice	Root	Edwards et al., 2018	USA: Arbuckle\, California	North America	0.0209176
SRR6291489	Oryza sativa	Rice	Root	Edwards et al., 2018	USA: Arbuckle\, California	North America	0.0293141
SRR6291490	Oryza sativa	Rice	Root	Edwards et al., 2018	USA: Arbuckle\, California	North America	0.0333506
SRR6291491	Oryza sativa	Rice	Root	Edwards et al., 2018	USA: Arbuckle\, California	North America	1.29118
SRR6291492	Oryza sativa	Rice	Root	Edwards et al., 2018	USA: Arbuckle\, California	North America	0
SRR6291493	Oryza sativa	Rice	Root	Edwards et al., 2018	USA: Arbuckle\, California	North America	0.0378
SRR6291494	Oryza sativa	Rice	Root	Edwards et al., 2018	USA: Arbuckle\, California	North America	0
SRR6291495	Oryza sativa	Rice	Root	Edwards et al., 2018	USA: Arbuckle\, California	North America	0
SRR6291496	Oryza sativa	Rice	Bulk	Edwards et al., 2018	USA: Arbuckle\, California	North America	0.16887
SRR6291497	Oryza sativa	Rice	Root	Edwards et al., 2018	USA: Arbuckle\, California	North America	0
SRR6291498	Oryza sativa	Rice	Root	Edwards et al., 2018	USA: Arbuckle\, California	North America	0
SRR6291499	Oryza sativa	Rice	Root	Edwards et al., 2018	USA: Arbuckle\, California	North America	0
SRR6291500	Oryza sativa	Rice	Root	Edwards et al., 2018	USA: Arbuckle\, California	North America	0.111809
SRR6291501	Oryza sativa	Rice	Root	Edwards et al., 2018	USA: Arbuckle\, California	North America	0.0356117
SRR6291502	Oryza sativa	Rice	Root	Edwards et al., 2018	USA: Arbuckle\, California	North America	0
SRR6291503	Oryza sativa	Rice	Root	Edwards et al., 2018	USA: Arbuckle\, California	North America	0
SRR6291504	Oryza sativa	Rice	Root	Edwards et al., 2018	USA: Arbuckle\, California	North America	0
SRR6291505	Oryza sativa	Rice	Root	Edwards et al., 2018	USA: Arbuckle\, California	North America	0
SRR6291506	Oryza sativa	Rice	Root	Edwards et al., 2018	USA: Arbuckle\, California	North America	0
SRR6291507	Oryza sativa	Rice	Root	Edwards et al., 2018	USA: Arbuckle\, California	North America	0
SRR6291508	Oryza sativa	Rice	Root	Edwards et al., 2018	USA: Arbuckle\, California	North America	0
SRR6291509	Oryza sativa	Rice	Root	Edwards et al., 2018	USA: Arbuckle\, California	North America	0
SRR6291510	Oryza sativa	Rice	Root	Edwards et al., 2018	USA: Arbuckle\, California	North America	0
SRR6291511	Oryza sativa	Rice	Root	Edwards et al., 2018	USA: Arbuckle\, California	North America	0
SRR6291512	Oryza sativa	Rice	Root	Edwards et al., 2018	USA: Arbuckle\, California	North America	0
SRR6291513	Oryza sativa	Rice	Root	Edwards et al., 2018	USA: Arbuckle\, California	North America	0
SRR6291514	Oryza sativa	Rice	Root	Edwards et al., 2018	USA: Arbuckle\, California	North America	0
SRR6291515	Oryza sativa	Rice	Root	Edwards et al., 2018	USA: Arbuckle\, California	North America	0
SRR6291516	Oryza sativa	Rice	Root	Edwards et al., 2018	USA: Arbuckle\, California	North America	0
SRR6291517	Oryza sativa	Rice	Root	Edwards et al., 2018	USA: Arbuckle\, California	North America	0
SRR6291518	Oryza sativa	Rice	Root	Edwards et al., 2018	USA: Arbuckle\, California	North America	0
SRR6291519	Oryza sativa	Rice	Root	Edwards et al., 2018	USA: Arbuckle\, California	North America	0
SRR6291520	Oryza sativa	Rice	Root	Edwards et al., 2018	USA: Arbuckle\, California	North America	0.130085
SRR6291521	Oryza sativa	Rice	Root	Edwards et al., 2018	USA: Arbuckle\, California	North America	0
SRR6291522	Oryza sativa	Rice	Root	Edwards et al., 2018	USA: Arbuckle\, California	North America	0
SRR6291523	Oryza sativa	Rice	Root	Edwards et al., 2018	USA: Arbuckle\, California	North America	0
SRR6291524	Oryza sativa	Rice	Root	Edwards et al., 2018	USA: Arbuckle\, California	North America	0
SRR6291525	Oryza sativa	Rice	Root	Edwards et al., 2018	USA: Arbuckle\, California	North America	0.280581
SRR6291526	Oryza sativa	Rice	Root	Edwards et al., 2018	USA: Arbuckle\, California	North America	0
SRR6291527	Oryza sativa	Rice	Root	Edwards et al., 2018	USA: Arbuckle\, California	North America	0.252959
SRR6291528	Oryza sativa	Rice	Root	Edwards et al., 2018	USA: Arbuckle\, California	North America	0
SRR6291529	Oryza sativa	Rice	Root	Edwards et al., 2018	USA: Arbuckle\, California	North America	0
SRR6291530	Oryza sativa	Rice	Root	Edwards et al., 2018	USA: Arbuckle\, California	North America	0
SRR6291531	Oryza sativa	Rice	Bulk	Edwards et al., 2018	USA: Arbuckle\, California	North America	0
SRR6291532	Oryza sativa	Rice	Root	Edwards et al., 2018	USA: Arbuckle\, California	North America	0
SRR6291533	Oryza sativa	Rice	Root	Edwards et al., 2018	USA: Arbuckle\, California	North America	0
SRR6291534	Oryza sativa	Rice	Root	Edwards et al., 2018	USA: Arbuckle\, California	North America	0
SRR6291535	Oryza sativa	Rice	Root	Edwards et al., 2018	USA: Arbuckle\, California	North America	0
SRR6291536	Oryza sativa	Rice	Root	Edwards et al., 2018	USA: Arbuckle\, California	North America	0
SRR6291537	Oryza sativa	Rice	Root	Edwards et al., 2018	USA: Arbuckle\, California	North America	0
SRR6291538	Oryza sativa	Rice	Root	Edwards et al., 2018	USA: Arbuckle\, California	North America	0
SRR6291539	Oryza sativa	Rice	Root	Edwards et al., 2018	USA: Arbuckle\, California	North America	0
SRR6291540	Oryza sativa	Rice	Root	Edwards et al., 2018	USA: Arbuckle\, California	North America	0.0403606
SRR6291541	Oryza sativa	Rice	Root	Edwards et al., 2018	USA: Arbuckle\, California	North America	0
SRR6291542	Oryza sativa	Rice	Root	Edwards et al., 2018	USA: Arbuckle\, California	North America	0
SRR6291543	Oryza sativa	Rice	Root	Edwards et al., 2018	USA: Arbuckle\, California	North America	0
SRR6291544	Oryza sativa	Rice	Root	Edwards et al., 2018	USA: Arbuckle\, California	North America	0.166297
SRR6291545	Oryza sativa	Rice	Root	Edwards et al., 2018	USA: Arbuckle\, California	North America	0.0347974
SRR6291546	Oryza sativa	Rice	Root	Edwards et al., 2018	USA: Arbuckle\, California	North America	0
SRR6291547	Oryza sativa	Rice	Root	Edwards et al., 2018	USA: Arbuckle\, California	North America	0.250161
SRR6291548	Oryza sativa	Rice	Root	Edwards et al., 2018	USA: Arbuckle\, California	North America	0
SRR6291549	Oryza sativa	Rice	Root	Edwards et al., 2018	USA: Arbuckle\, California	North America	0
SRR6291550	Oryza sativa	Rice	Root	Edwards et al., 2018	USA: Arbuckle\, California	North America	0
SRR6291551	Oryza sativa	Rice	Root	Edwards et al., 2018	USA: Arbuckle\, California	North America	0
SRR6291552	Oryza sativa	Rice	Root	Edwards et al., 2018	USA: Arbuckle\, California	North America	0
SRR6291553	Oryza sativa	Rice	Root	Edwards et al., 2018	USA: Arbuckle\, California	North America	0
SRR6291554	Oryza sativa	Rice	Root	Edwards et al., 2018	USA: Arbuckle\, California	North America	0.708032
SRR6291555	Oryza sativa	Rice	Root	Edwards et al., 2018	USA: Arbuckle\, California	North America	0.353982
SRR6291556	Oryza sativa	Rice	Root	Edwards et al., 2018	USA: Arbuckle\, California	North America	0
SRR6291557	Oryza sativa	Rice	Root	Edwards et al., 2018	USA: Arbuckle\, California	North America	0.360048
SRR6291558	Oryza sativa	Rice	Root	Edwards et al., 2018	USA: Arbuckle\, California	North America	0.0469116
SRR6291559	Oryza sativa	Rice	Root	Edwards et al., 2018	USA: Arbuckle\, California	North America	0
SRR6291560	Oryza sativa	Rice	Root	Edwards et al., 2018	USA: Arbuckle\, California	North America	0.079085
SRR6291561	Oryza sativa	Rice	Root	Edwards et al., 2018	USA: Arbuckle\, California	North America	0
SRR6291562	Oryza sativa	Rice	Root	Edwards et al., 2018	USA: Arbuckle\, California	North America	0
SRR6291563	Oryza sativa	Rice	Root	Edwards et al., 2018	USA: Arbuckle\, California	North America	0
SRR6291564	Oryza sativa	Rice	Root	Edwards et al., 2018	USA: Arbuckle\, California	North America	0
SRR6291565	Oryza sativa	Rice	Root	Edwards et al., 2018	USA: Arbuckle\, California	North America	0.0657722
SRR6291566	Oryza sativa	Rice	Root	Edwards et al., 2018	USA: Arbuckle\, California	North America	0.931692
SRR6291567	Oryza sativa	Rice	Root	Edwards et al., 2018	USA: Arbuckle\, California	North America	0
SRR6291568	Oryza sativa	Rice	Root	Edwards et al., 2018	USA: Arbuckle\, California	North America	0.365193
SRR6291569	Oryza sativa	Rice	Root	Edwards et al., 2018	USA: Arbuckle\, California	North America	0.314892
SRR6291570	Oryza sativa	Rice	Root	Edwards et al., 2018	USA: Arbuckle\, California	North America	0
SRR6291571	Oryza sativa	Rice	Root	Edwards et al., 2018	USA: Arbuckle\, California	North America	0
SRR6291572	Oryza sativa	Rice	Root	Edwards et al., 2018	USA: Arbuckle\, California	North America	0
SRR6291573	Oryza sativa	Rice	Root	Edwards et al., 2018	USA: Arbuckle\, California	North America	0
SRR6291574	Oryza sativa	Rice	Root	Edwards et al., 2018	USA: Arbuckle\, California	North America	0.0166837
SRR6291575	Oryza sativa	Rice	Root	Edwards et al., 2018	USA: Arbuckle\, California	North America	0
SRR6291576	Oryza sativa	Rice	Root	Edwards et al., 2018	USA: Arbuckle\, California	North America	0
SRR6291577	Oryza sativa	Rice	Root	Edwards et al., 2018	USA: Arbuckle\, California	North America	0.0326052
SRR6291578	Oryza sativa	Rice	Root	Edwards et al., 2018	USA: Arbuckle\, California	North America	0
SRR6291579	Oryza sativa	Rice	Root	Edwards et al., 2018	USA: Arbuckle\, California	North America	0.488057
SRR6291580	Oryza sativa	Rice	Root	Edwards et al., 2018	USA: Arbuckle\, California	North America	0
SRR6291581	Oryza sativa	Rice	Root	Edwards et al., 2018	USA: Arbuckle\, California	North America	0.0868646
SRR6291582	Oryza sativa	Rice	Root	Edwards et al., 2018	USA: Arbuckle\, California	North America	0.203444
SRR6291583	Oryza sativa	Rice	Root	Edwards et al., 2018	USA: Arbuckle\, California	North America	0.904545
SRR6291584	Oryza sativa	Rice	Root	Edwards et al., 2018	USA: Arbuckle\, California	North America	0.201549
SRR6291585	Oryza sativa	Rice	Root	Edwards et al., 2018	USA: Arbuckle\, California	North America	0
SRR6291586	Oryza sativa	Rice	Root	Edwards et al., 2018	USA: Arbuckle\, California	North America	0.209604
SRR6291587	Oryza sativa	Rice	Root	Edwards et al., 2018	USA: Arbuckle\, California	North America	0
SRR6291588	Oryza sativa	Rice	Root	Edwards et al., 2018	USA: Arbuckle\, California	North America	0.107956
SRR6291589	Oryza sativa	Rice	Root	Edwards et al., 2018	USA: Arbuckle\, California	North America	0.555707
SRR6291590	Oryza sativa	Rice	Root	Edwards et al., 2018	USA: Arbuckle\, California	North America	0.364166
SRR6291591	Oryza sativa	Rice	Root	Edwards et al., 2018	USA: Arbuckle\, California	North America	0.294653
SRR6291592	Oryza sativa	Rice	Root	Edwards et al., 2018	USA: Arbuckle\, California	North America	0.0471651
SRR6291593	Oryza sativa	Rice	Root	Edwards et al., 2018	USA: Arbuckle\, California	North America	0.043535
SRR6291594	Oryza sativa	Rice	Root	Edwards et al., 2018	USA: Arbuckle\, California	North America	0.0300898
SRR6291595	Oryza sativa	Rice	Root	Edwards et al., 2018	USA: Arbuckle\, California	North America	0.0710126
SRR6291596	Oryza sativa	Rice	Root	Edwards et al., 2018	USA: Arbuckle\, California	North America	0.0461153
SRR6291597	Oryza sativa	Rice	Root	Edwards et al., 2018	USA: Arbuckle\, California	North America	0
SRR6291598	Oryza sativa	Rice	Root	Edwards et al., 2018	USA: Arbuckle\, California	North America	0
SRR6291599	Oryza sativa	Rice	Root	Edwards et al., 2018	USA: Arbuckle\, California	North America	0
SRR6291600	Oryza sativa	Rice	Root	Edwards et al., 2018	USA: Arbuckle\, California	North America	0
SRR6291601	Oryza sativa	Rice	Root	Edwards et al., 2018	USA: Arbuckle\, California	North America	0
SRR6291602	Oryza sativa	Rice	Root	Edwards et al., 2018	USA: Arbuckle\, California	North America	0
SRR6291603	Oryza sativa	Rice	Root	Edwards et al., 2018	USA: Arbuckle\, California	North America	0
SRR6291604	Oryza sativa	Rice	Root	Edwards et al., 2018	USA: Arbuckle\, California	North America	0
SRR6291605	Oryza sativa	Rice	Root	Edwards et al., 2018	USA: Arbuckle\, California	North America	0.0101755
SRR6291606	Oryza sativa	Rice	Root	Edwards et al., 2018	USA: Arbuckle\, California	North America	0
SRR6291607	Oryza sativa	Rice	Root	Edwards et al., 2018	USA: Arbuckle\, California	North America	0
SRR6291608	Oryza sativa	Rice	Root	Edwards et al., 2018	USA: Arbuckle\, California	North America	0
SRR6291609	Oryza sativa	Rice	Root	Edwards et al., 2018	USA: Arbuckle\, California	North America	0
SRR6291610	Oryza sativa	Rice	Root	Edwards et al., 2018	USA: Arbuckle\, California	North America	0
SRR6291611	Oryza sativa	Rice	Root	Edwards et al., 2018	USA: Arbuckle\, California	North America	0
SRR6291612	Oryza sativa	Rice	Root	Edwards et al., 2018	USA: Arbuckle\, California	North America	0
SRR6291613	Oryza sativa	Rice	Root	Edwards et al., 2018	USA: Arbuckle\, California	North America	0.0459315
SRR6291614	Oryza sativa	Rice	Root	Edwards et al., 2018	USA: Arbuckle\, California	North America	0
SRR6291615	Oryza sativa	Rice	Root	Edwards et al., 2018	USA: Arbuckle\, California	North America	0
SRR6291616	Oryza sativa	Rice	Root	Edwards et al., 2018	USA: Arbuckle\, California	North America	0
SRR6291617	Oryza sativa	Rice	Root	Edwards et al., 2018	USA: Arbuckle\, California	North America	0
SRR6291618	Oryza sativa	Rice	Root	Edwards et al., 2018	USA: Arbuckle\, California	North America	0.0131926
SRR6291619	Oryza sativa	Rice	Root	Edwards et al., 2018	USA: Arbuckle\, California	North America	0
SRR6291620	Oryza sativa	Rice	Root	Edwards et al., 2018	USA: Arbuckle\, California	North America	0
SRR6291621	Oryza sativa	Rice	Root	Edwards et al., 2018	USA: Arbuckle\, California	North America	0
SRR6291622	Oryza sativa	Rice	Root	Edwards et al., 2018	USA: Arbuckle\, California	North America	0
SRR6291623	Oryza sativa	Rice	Root	Edwards et al., 2018	USA: Arbuckle\, California	North America	0
SRR6291624	Oryza sativa	Rice	Root	Edwards et al., 2018	USA: Arbuckle\, California	North America	0
SRR6291625	Oryza sativa	Rice	Root	Edwards et al., 2018	USA: Arbuckle\, California	North America	0.0345304
SRR6291626	Oryza sativa	Rice	Root	Edwards et al., 2018	USA: Arbuckle\, California	North America	0.0356924
SRR6291627	Oryza sativa	Rice	Root	Edwards et al., 2018	USA: Arbuckle\, California	North America	0.061267
SRR6291628	Oryza sativa	Rice	Root	Edwards et al., 2018	USA: Arbuckle\, California	North America	0.0246816
SRR6291629	Oryza sativa	Rice	Root	Edwards et al., 2018	USA: Arbuckle\, California	North America	0
SRR6291630	Oryza sativa	Rice	Root	Edwards et al., 2018	USA: Arbuckle\, California	North America	0
SRR6291631	Oryza sativa	Rice	Root	Edwards et al., 2018	USA: Arbuckle\, California	North America	1.24045
SRR6291632	Oryza sativa	Rice	Root	Edwards et al., 2018	USA: Arbuckle\, California	North America	0.434122
SRR6291633	Oryza sativa	Rice	Root	Edwards et al., 2018	USA: Arbuckle\, California	North America	0
SRR6291634	Oryza sativa	Rice	Root	Edwards et al., 2018	USA: Arbuckle\, California	North America	0
SRR6291635	Oryza sativa	Rice	Root	Edwards et al., 2018	USA: Arbuckle\, California	North America	0
SRR6291636	Oryza sativa	Rice	Root	Edwards et al., 2018	USA: Arbuckle\, California	North America	0
SRR6291637	Oryza sativa	Rice	Root	Edwards et al., 2018	USA: Arbuckle\, California	North America	0.0454184
SRR6291638	Oryza sativa	Rice	Root	Edwards et al., 2018	USA: Arbuckle\, California	North America	0
SRR6291639	Oryza sativa	Rice	Root	Edwards et al., 2018	USA: Arbuckle\, California	North America	0
SRR6291640	Oryza sativa	Rice	Root	Edwards et al., 2018	USA: Arbuckle\, California	North America	0.0757986
SRR6291641	Oryza sativa	Rice	Root	Edwards et al., 2018	USA: Arbuckle\, California	North America	0
SRR6291642	Oryza sativa	Rice	Root	Edwards et al., 2018	USA: Arbuckle\, California	North America	0.752445
SRR6291643	Oryza sativa	Rice	Root	Edwards et al., 2018	USA: Arbuckle\, California	North America	0
SRR6291644	Oryza sativa	Rice	Root	Edwards et al., 2018	USA: Arbuckle\, California	North America	0
SRR6291645	Oryza sativa	Rice	Root	Edwards et al., 2018	USA: Arbuckle\, California	North America	0.0799716
SRR6291646	Oryza sativa	Rice	Root	Edwards et al., 2018	USA: Arbuckle\, California	North America	0
SRR6291647	Oryza sativa	Rice	Root	Edwards et al., 2018	USA: Arbuckle\, California	North America	0
SRR6291648	Oryza sativa	Rice	Root	Edwards et al., 2018	USA: Arbuckle\, California	North America	0
SRR6291649	Oryza sativa	Rice	Root	Edwards et al., 2018	USA: Arbuckle\, California	North America	0
SRR6291650	Oryza sativa	Rice	Root	Edwards et al., 2018	USA: Arbuckle\, California	North America	0
SRR6291651	Oryza sativa	Rice	Root	Edwards et al., 2018	USA: Arbuckle\, California	North America	0
SRR6291652	Oryza sativa	Rice	Bulk	Edwards et al., 2018	USA: Arbuckle\, California	North America	0
SRR6291653	Oryza sativa	Rice	Bulk	Edwards et al., 2018	USA: Arbuckle\, California	North America	0
SRR6291654	Oryza sativa	Rice	Bulk	Edwards et al., 2018	USA: Arbuckle\, California	North America	0
SRR6291655	Oryza sativa	Rice	Bulk	Edwards et al., 2018	USA: Arbuckle\, California	North America	0
SRR6291656	Oryza sativa	Rice	Root	Edwards et al., 2018	USA: Arbuckle\, California	North America	0.210859
SRR6291657	Oryza sativa	Rice	Root	Edwards et al., 2018	USA: Arbuckle\, California	North America	0
SRR6291658	Oryza sativa	Rice	Bulk	Edwards et al., 2018	USA: Arbuckle\, California	North America	0
SRR6291659	Oryza sativa	Rice	Bulk	Edwards et al., 2018	USA: Arbuckle\, California	North America	0
SRR6291660	Oryza sativa	Rice	Bulk	Edwards et al., 2018	USA: Arbuckle\, California	North America	0
SRR6291661	Oryza sativa	Rice	Bulk	Edwards et al., 2018	USA: Arbuckle\, California	North America	1.57639
SRR6291662	Oryza sativa	Rice	Bulk	Edwards et al., 2018	USA: Arbuckle\, California	North America	0
SRR6291663	Oryza sativa	Rice	Bulk	Edwards et al., 2018	USA: Arbuckle\, California	North America	0
SRR6291664	Oryza sativa	Rice	Bulk	Edwards et al., 2018	USA: Arbuckle\, California	North America	0
SRR6291665	Oryza sativa	Rice	Bulk	Edwards et al., 2018	USA: Arbuckle\, California	North America	1.15718
SRR6291666	Oryza sativa	Rice	Root	Edwards et al., 2018	USA: Arbuckle\, California	North America	0.0792932
SRR6291667	Oryza sativa	Rice	Root	Edwards et al., 2018	USA: Arbuckle\, California	North America	0.128728
SRR6291668	Oryza sativa	Rice	Root	Edwards et al., 2018	USA: Arbuckle\, California	North America	0
SRR6291669	Oryza sativa	Rice	Root	Edwards et al., 2018	USA: Arbuckle\, California	North America	0.391835
SRR6291670	Oryza sativa	Rice	Root	Edwards et al., 2018	USA: Arbuckle\, California	North America	0.381376
SRR6291671	Oryza sativa	Rice	Root	Edwards et al., 2018	USA: Arbuckle\, California	North America	0.0967222
SRR6291672	Oryza sativa	Rice	Root	Edwards et al., 2018	USA: Arbuckle\, California	North America	0.0468741
SRR6291673	Oryza sativa	Rice	Root	Edwards et al., 2018	USA: Arbuckle\, California	North America	0.195762
SRR6291674	Oryza sativa	Rice	Root	Edwards et al., 2018	USA: Arbuckle\, California	North America	0.316951
SRR6291675	Oryza sativa	Rice	Root	Edwards et al., 2018	USA: Arbuckle\, California	North America	0.0989429
SRR6291676	Oryza sativa	Rice	Root	Edwards et al., 2018	USA: Arbuckle\, California	North America	0
SRR6291677	Oryza sativa	Rice	Root	Edwards et al., 2018	USA: Arbuckle\, California	North America	0.122308
SRR6291678	Oryza sativa	Rice	Root	Edwards et al., 2018	USA: Arbuckle\, California	North America	0
SRR6291679	Oryza sativa	Rice	Root	Edwards et al., 2018	USA: Arbuckle\, California	North America	0.386203
SRR6291680	Oryza sativa	Rice	Root	Edwards et al., 2018	USA: Arbuckle\, California	North America	0
SRR6291681	Oryza sativa	Rice	Root	Edwards et al., 2018	USA: Arbuckle\, California	North America	0
SRR6291682	Oryza sativa	Rice	Root	Edwards et al., 2018	USA: Arbuckle\, California	North America	0
SRR6291683	Oryza sativa	Rice	Root	Edwards et al., 2018	USA: Arbuckle\, California	North America	0
SRR6291684	Oryza sativa	Rice	Root	Edwards et al., 2018	USA: Arbuckle\, California	North America	0
SRR6291685	Oryza sativa	Rice	Root	Edwards et al., 2018	USA: Arbuckle\, California	North America	0
SRR6291686	Oryza sativa	Rice	Root	Edwards et al., 2018	USA: Arbuckle\, California	North America	0
SRR6291687	Oryza sativa	Rice	Root	Edwards et al., 2018	USA: Arbuckle\, California	North America	0
SRR6291688	Oryza sativa	Rice	Root	Edwards et al., 2018	USA: Arbuckle\, California	North America	0
SRR6291689	Oryza sativa	Rice	Root	Edwards et al., 2018	USA: Arbuckle\, California	North America	0
SRR6291690	Oryza sativa	Rice	Root	Edwards et al., 2018	USA: Arbuckle\, California	North America	0
SRR6291691	Oryza sativa	Rice	Root	Edwards et al., 2018	USA: Arbuckle\, California	North America	0.113673
SRR6291692	Oryza sativa	Rice	Root	Edwards et al., 2018	USA: Arbuckle\, California	North America	0
SRR6291693	Oryza sativa	Rice	Root	Edwards et al., 2018	USA: Arbuckle\, California	North America	0
SRR6291694	Oryza sativa	Rice	Root	Edwards et al., 2018	USA: Arbuckle\, California	North America	0
SRR6291695	Oryza sativa	Rice	Root	Edwards et al., 2018	USA: Arbuckle\, California	North America	0
SRR6291696	Oryza sativa	Rice	Root	Edwards et al., 2018	USA: Arbuckle\, California	North America	0
SRR6291697	Oryza sativa	Rice	Root	Edwards et al., 2018	USA: Arbuckle\, California	North America	0
SRR6291698	Oryza sativa	Rice	Root	Edwards et al., 2018	USA: Arbuckle\, California	North America	0
SRR6291699	Oryza sativa	Rice	Root	Edwards et al., 2018	USA: Arbuckle\, California	North America	0
SRR6291700	Oryza sativa	Rice	Root	Edwards et al., 2018	USA: Arbuckle\, California	North America	0
SRR6291701	Oryza sativa	Rice	Root	Edwards et al., 2018	USA: Arbuckle\, California	North America	0
SRR6291702	Oryza sativa	Rice	Root	Edwards et al., 2018	USA: Arbuckle\, California	North America	0
SRR6291703	Oryza sativa	Rice	Root	Edwards et al., 2018	USA: Arbuckle\, California	North America	0
SRR6291704	Oryza sativa	Rice	Root	Edwards et al., 2018	USA: Arbuckle\, California	North America	0
SRR6291705	Oryza sativa	Rice	Root	Edwards et al., 2018	USA: Arbuckle\, California	North America	0
SRR6291706	Oryza sativa	Rice	Bulk	Edwards et al., 2018	USA: Arbuckle\, California	North America	0
SRR6291707	Oryza sativa	Rice	Bulk	Edwards et al., 2018	USA: Arbuckle\, California	North America	0
SRR6291708	Oryza sativa	Rice	Root	Edwards et al., 2018	USA: Arbuckle\, California	North America	0
SRR6291709	Oryza sativa	Rice	Bulk	Edwards et al., 2018	USA: Arbuckle\, California	North America	0
SRR6291710	Oryza sativa	Rice	Root	Edwards et al., 2018	USA: Arbuckle\, California	North America	0
SRR6291711	Oryza sativa	Rice	Root	Edwards et al., 2018	USA: Arbuckle\, California	North America	0
SRR6291712	Oryza sativa	Rice	Root	Edwards et al., 2018	USA: Arbuckle\, California	North America	0.125933
SRR6291713	Oryza sativa	Rice	Root	Edwards et al., 2018	USA: Arbuckle\, California	North America	0.0205641
SRR6291714	Oryza sativa	Rice	Root	Edwards et al., 2018	USA: Arbuckle\, California	North America	0.140819
SRR6291715	Oryza sativa	Rice	Root	Edwards et al., 2018	USA: Arbuckle\, California	North America	0.111082
SRR6291716	Oryza sativa	Rice	Root	Edwards et al., 2018	USA: Arbuckle\, California	North America	0.0275118
SRR6291717	Oryza sativa	Rice	Root	Edwards et al., 2018	USA: Arbuckle\, California	North America	0.0604495
SRR6291718	Oryza sativa	Rice	Root	Edwards et al., 2018	USA: Arbuckle\, California	North America	0.0589126
SRR6291719	Oryza sativa	Rice	Root	Edwards et al., 2018	USA: Arbuckle\, California	North America	0.789317
SRR6291720	Oryza sativa	Rice	Root	Edwards et al., 2018	USA: Arbuckle\, California	North America	0
SRR6291721	Oryza sativa	Rice	Root	Edwards et al., 2018	USA: Arbuckle\, California	North America	0
SRR6291722	Oryza sativa	Rice	Root	Edwards et al., 2018	USA: Arbuckle\, California	North America	0.0179766
SRR6291723	Oryza sativa	Rice	Root	Edwards et al., 2018	USA: Arbuckle\, California	North America	0
SRR6291724	Oryza sativa	Rice	Root	Edwards et al., 2018	USA: Arbuckle\, California	North America	0
SRR6291725	Oryza sativa	Rice	Root	Edwards et al., 2018	USA: Arbuckle\, California	North America	1.88856
SRR6291726	Oryza sativa	Rice	Root	Edwards et al., 2018	USA: Arbuckle\, California	North America	0
SRR6291727	Oryza sativa	Rice	Root	Edwards et al., 2018	USA: Arbuckle\, California	North America	0.0380048
SRR6291728	Oryza sativa	Rice	Root	Edwards et al., 2018	USA: Arbuckle\, California	North America	0.482222
SRR6291729	Oryza sativa	Rice	Root	Edwards et al., 2018	USA: Arbuckle\, California	North America	0
SRR6291730	Oryza sativa	Rice	Root	Edwards et al., 2018	USA: Arbuckle\, California	North America	0
SRR6291731	Oryza sativa	Rice	Root	Edwards et al., 2018	USA: Arbuckle\, California	North America	0.0508233
SRR6291732	Oryza sativa	Rice	Root	Edwards et al., 2018	USA: Arbuckle\, California	North America	0.030819
SRR6291733	Oryza sativa	Rice	Root	Edwards et al., 2018	USA: Arbuckle\, California	North America	0.0574383
SRR6291734	Oryza sativa	Rice	Root	Edwards et al., 2018	USA: Arbuckle\, California	North America	0.136432
SRR6291735	Oryza sativa	Rice	Root	Edwards et al., 2018	USA: Arbuckle\, California	North America	0
SRR6291736	Oryza sativa	Rice	Root	Edwards et al., 2018	USA: Arbuckle\, California	North America	0
SRR6291737	Oryza sativa	Rice	Root	Edwards et al., 2018	USA: Arbuckle\, California	North America	0
SRR6291738	Oryza sativa	Rice	Root	Edwards et al., 2018	USA: Arbuckle\, California	North America	0.0992945
SRR6291739	Oryza sativa	Rice	Root	Edwards et al., 2018	USA: Arbuckle\, California	North America	0
SRR6291740	Oryza sativa	Rice	Root	Edwards et al., 2018	USA: Arbuckle\, California	North America	0.526865
SRR6291741	Oryza sativa	Rice	Root	Edwards et al., 2018	USA: Arbuckle\, California	North America	0.267699
SRR6291742	Oryza sativa	Rice	Root	Edwards et al., 2018	USA: Arbuckle\, California	North America	0
SRR6291743	Oryza sativa	Rice	Root	Edwards et al., 2018	USA: Arbuckle\, California	North America	0
SRR6291744	Oryza sativa	Rice	Root	Edwards et al., 2018	USA: Arbuckle\, California	North America	0
SRR6291745	Oryza sativa	Rice	Root	Edwards et al., 2018	USA: Arbuckle\, California	North America	0
SRR6291746	Oryza sativa	Rice	Root	Edwards et al., 2018	USA: Arbuckle\, California	North America	1.47991
SRR6291747	Oryza sativa	Rice	Root	Edwards et al., 2018	USA: Arbuckle\, California	North America	0
SRR6291748	Oryza sativa	Rice	Root	Edwards et al., 2018	USA: Arbuckle\, California	North America	0
SRR6291749	Oryza sativa	Rice	Root	Edwards et al., 2018	USA: Arbuckle\, California	North America	0.0532907
SRR6291750	Oryza sativa	Rice	Root	Edwards et al., 2018	USA: Arbuckle\, California	North America	0
SRR6291751	Oryza sativa	Rice	Root	Edwards et al., 2018	USA: Arbuckle\, California	North America	0.0119483
SRR6291752	Oryza sativa	Rice	Root	Edwards et al., 2018	USA: Arbuckle\, California	North America	0.163294
SRR6291753	Oryza sativa	Rice	Root	Edwards et al., 2018	USA: Arbuckle\, California	North America	0.858657
SRR6291754	Oryza sativa	Rice	Root	Edwards et al., 2018	USA: Arbuckle\, California	North America	0
SRR6291755	Oryza sativa	Rice	Root	Edwards et al., 2018	USA: Arbuckle\, California	North America	0.0720429
SRR6291756	Oryza sativa	Rice	Root	Edwards et al., 2018	USA: Arbuckle\, California	North America	0.0241119
SRR6291757	Oryza sativa	Rice	Root	Edwards et al., 2018	USA: Arbuckle\, California	North America	0.252026
SRR6291758	Oryza sativa	Rice	Root	Edwards et al., 2018	USA: Arbuckle\, California	North America	0.0569388
SRR6291759	Oryza sativa	Rice	Root	Edwards et al., 2018	USA: Arbuckle\, California	North America	0.0389004
SRR6291760	Oryza sativa	Rice	Root	Edwards et al., 2018	USA: Arbuckle\, California	North America	0
SRR6291761	Oryza sativa	Rice	Root	Edwards et al., 2018	USA: Arbuckle\, California	North America	0
SRR6291762	Oryza sativa	Rice	Root	Edwards et al., 2018	USA: Arbuckle\, California	North America	0
SRR6291763	Oryza sativa	Rice	Root	Edwards et al., 2018	USA: Arbuckle\, California	North America	0
SRR6291764	Oryza sativa	Rice	Root	Edwards et al., 2018	USA: Arbuckle\, California	North America	0
SRR6291765	Oryza sativa	Rice	Root	Edwards et al., 2018	USA: Arbuckle\, California	North America	0
SRR6291766	Oryza sativa	Rice	Root	Edwards et al., 2018	USA: Arbuckle\, California	North America	0.0440421
SRR6291767	Oryza sativa	Rice	Root	Edwards et al., 2018	USA: Arbuckle\, California	North America	0
SRR6291768	Oryza sativa	Rice	Root	Edwards et al., 2018	USA: Arbuckle\, California	North America	0.0767732
SRR6291769	Oryza sativa	Rice	Root	Edwards et al., 2018	USA: Arbuckle\, California	North America	0
SRR6291770	Oryza sativa	Rice	Root	Edwards et al., 2018	USA: Arbuckle\, California	North America	0
SRR6291771	Oryza sativa	Rice	Root	Edwards et al., 2018	USA: Arbuckle\, California	North America	0
SRR6291772	Oryza sativa	Rice	Root	Edwards et al., 2018	USA: Arbuckle\, California	North America	0
SRR6291773	Oryza sativa	Rice	Root	Edwards et al., 2018	USA: Arbuckle\, California	North America	0.114529
SRR6291774	Oryza sativa	Rice	Root	Edwards et al., 2018	USA: Arbuckle\, California	North America	3.74359
SRR6291775	Oryza sativa	Rice	Root	Edwards et al., 2018	USA: Arbuckle\, California	North America	0
SRR6291776	Oryza sativa	Rice	Root	Edwards et al., 2018	USA: Arbuckle\, California	North America	0
SRR6291777	Oryza sativa	Rice	Root	Edwards et al., 2018	USA: Arbuckle\, California	North America	0.457547
SRR6291778	Oryza sativa	Rice	Root	Edwards et al., 2018	USA: Arbuckle\, California	North America	0
SRR6291779	Oryza sativa	Rice	Root	Edwards et al., 2018	USA: Arbuckle\, California	North America	0
SRR6291780	Oryza sativa	Rice	Root	Edwards et al., 2018	USA: Arbuckle\, California	North America	0
SRR6291781	Oryza sativa	Rice	Root	Edwards et al., 2018	USA: Arbuckle\, California	North America	0
SRR6291782	Oryza sativa	Rice	Root	Edwards et al., 2018	USA: Arbuckle\, California	North America	0
SRR6291783	Oryza sativa	Rice	Root	Edwards et al., 2018	USA: Arbuckle\, California	North America	0.183885
SRR6291784	Oryza sativa	Rice	Root	Edwards et al., 2018	USA: Arbuckle\, California	North America	0.0348189
SRR6291785	Oryza sativa	Rice	Root	Edwards et al., 2018	USA: Arbuckle\, California	North America	0
SRR6291786	Oryza sativa	Rice	Root	Edwards et al., 2018	USA: Arbuckle\, California	North America	0.127101
SRR6291787	Oryza sativa	Rice	Root	Edwards et al., 2018	USA: Arbuckle\, California	North America	0
SRR6291788	Oryza sativa	Rice	Root	Edwards et al., 2018	USA: Arbuckle\, California	North America	0
SRR6291789	Oryza sativa	Rice	Root	Edwards et al., 2018	USA: Arbuckle\, California	North America	0
SRR6291790	Oryza sativa	Rice	Root	Edwards et al., 2018	USA: Arbuckle\, California	North America	0
SRR6291791	Oryza sativa	Rice	Root	Edwards et al., 2018	USA: Arbuckle\, California	North America	0
SRR6291792	Oryza sativa	Rice	Root	Edwards et al., 2018	USA: Arbuckle\, California	North America	0
SRR6291793	Oryza sativa	Rice	Root	Edwards et al., 2018	USA: Arbuckle\, California	North America	0
SRR6291794	Oryza sativa	Rice	Root	Edwards et al., 2018	USA: Arbuckle\, California	North America	0
SRR6291795	Oryza sativa	Rice	Root	Edwards et al., 2018	USA: Arbuckle\, California	North America	0
SRR6291796	Oryza sativa	Rice	Root	Edwards et al., 2018	USA: Arbuckle\, California	North America	0
SRR6291797	Oryza sativa	Rice	Root	Edwards et al., 2018	USA: Arbuckle\, California	North America	0.878004
SRR6291798	Oryza sativa	Rice	Root	Edwards et al., 2018	USA: Arbuckle\, California	North America	0.0939881
SRR6291799	Oryza sativa	Rice	Root	Edwards et al., 2018	USA: Arbuckle\, California	North America	0
SRR6291800	Oryza sativa	Rice	Root	Edwards et al., 2018	USA: Arbuckle\, California	North America	0
SRR6291801	Oryza sativa	Rice	Root	Edwards et al., 2018	USA: Arbuckle\, California	North America	0
SRR6291802	Oryza sativa	Rice	Root	Edwards et al., 2018	USA: Arbuckle\, California	North America	0
SRR6291803	Oryza sativa	Rice	Root	Edwards et al., 2018	USA: Arbuckle\, California	North America	0
SRR6291804	Oryza sativa	Rice	Root	Edwards et al., 2018	USA: Arbuckle\, California	North America	0
SRR6291805	Oryza sativa	Rice	Bulk	Edwards et al., 2018	USA: Arbuckle\, California	North America	0
SRR6291806	Oryza sativa	Rice	Bulk	Edwards et al., 2018	USA: Arbuckle\, California	North America	0
SRR6291807	Oryza sativa	Rice	Bulk	Edwards et al., 2018	USA: Arbuckle\, California	North America	0
SRR6291808	Oryza sativa	Rice	Root	Edwards et al., 2018	USA: Arbuckle\, California	North America	0
SRR6291809	Oryza sativa	Rice	Root	Edwards et al., 2018	USA: Arbuckle\, California	North America	0.103734
SRR6291810	Oryza sativa	Rice	Root	Edwards et al., 2018	USA: Arbuckle\, California	North America	0
SRR6291811	Oryza sativa	Rice	Root	Edwards et al., 2018	USA: Arbuckle\, California	North America	0
SRR6291812	Oryza sativa	Rice	Root	Edwards et al., 2018	USA: Arbuckle\, California	North America	0
SRR6291813	Oryza sativa	Rice	Root	Edwards et al., 2018	USA: Arbuckle\, California	North America	0
SRR6291814	Oryza sativa	Rice	Root	Edwards et al., 2018	USA: Arbuckle\, California	North America	0
SRR6291815	Oryza sativa	Rice	Root	Edwards et al., 2018	USA: Arbuckle\, California	North America	0.0300969
SRR6291816	Oryza sativa	Rice	Root	Edwards et al., 2018	USA: Jonesboro\, Arkansas	North America	0
SRR6291817	Oryza sativa	Rice	Root	Edwards et al., 2018	USA: Jonesboro\, Arkansas	North America	0
SRR6291818	Oryza sativa	Rice	Root	Edwards et al., 2018	USA: Jonesboro\, Arkansas	North America	0
SRR6291819	Oryza sativa	Rice	Root	Edwards et al., 2018	USA: Jonesboro\, Arkansas	North America	0
SRR6291820	Oryza sativa	Rice	Root	Edwards et al., 2018	USA: Arbuckle\, California	North America	0
SRR6291821	Oryza sativa	Rice	Root	Edwards et al., 2018	USA: Jonesboro\, Arkansas	North America	0.332706
SRR6291822	Oryza sativa	Rice	Root	Edwards et al., 2018	USA: Arbuckle\, California	North America	0.0587264
SRR6291823	Oryza sativa	Rice	Root	Edwards et al., 2018	USA: Arbuckle\, California	North America	0
SRR6291824	Oryza sativa	Rice	Root	Edwards et al., 2018	USA: Arbuckle\, California	North America	0
SRR6291825	Oryza sativa	Rice	Root	Edwards et al., 2018	USA: Arbuckle\, California	North America	0.283894
SRR6291826	Oryza sativa	Rice	Root	Edwards et al., 2018	USA: Arbuckle\, California	North America	0
SRR6291827	Oryza sativa	Rice	Root	Edwards et al., 2018	USA: Arbuckle\, California	North America	0.129483
SRR6291828	Oryza sativa	Rice	Root	Edwards et al., 2018	USA: Arbuckle\, California	North America	0.11234
SRR6291829	Oryza sativa	Rice	Root	Edwards et al., 2018	USA: Arbuckle\, California	North America	0.276194
SRR6291830	Oryza sativa	Rice	Root	Edwards et al., 2018	USA: Arbuckle\, California	North America	0.0125003
SRR6291831	Oryza sativa	Rice	Root	Edwards et al., 2018	USA: Arbuckle\, California	North America	0.0763424
SRR6291832	Oryza sativa	Rice	Root	Edwards et al., 2018	USA: Arbuckle\, California	North America	0.369693
SRR6291833	Oryza sativa	Rice	Root	Edwards et al., 2018	USA: Arbuckle\, California	North America	0
SRR6291834	Oryza sativa	Rice	Bulk	Edwards et al., 2018	USA: Arbuckle\, California	North America	0
SRR6291835	Oryza sativa	Rice	Bulk	Edwards et al., 2018	USA: Arbuckle\, California	North America	0
SRR6291836	Oryza sativa	Rice	Bulk	Edwards et al., 2018	USA: Arbuckle\, California	North America	0
SRR6291837	Oryza sativa	Rice	Bulk	Edwards et al., 2018	USA: Arbuckle\, California	North America	0
SRR6291838	Oryza sativa	Rice	Root	Edwards et al., 2018	USA: Arbuckle\, California	North America	0.64799
SRR6291839	Oryza sativa	Rice	Root	Edwards et al., 2018	USA: Arbuckle\, California	North America	0
SRR6291840	Oryza sativa	Rice	Bulk	Edwards et al., 2018	USA: Arbuckle\, California	North America	0
SRR6291841	Oryza sativa	Rice	Root	Edwards et al., 2018	USA: Arbuckle\, California	North America	0.0212514
SRR6291842	Oryza sativa	Rice	Root	Edwards et al., 2018	USA: Arbuckle\, California	North America	0.0842612
SRR6291843	Oryza sativa	Rice	Root	Edwards et al., 2018	USA: Arbuckle\, California	North America	0.274486
SRR6291844	Oryza sativa	Rice	Root	Edwards et al., 2018	USA: Arbuckle\, California	North America	0
SRR6291845	Oryza sativa	Rice	Root	Edwards et al., 2018	USA: Arbuckle\, California	North America	0
SRR6291846	Oryza sativa	Rice	Root	Edwards et al., 2018	USA: Arbuckle\, California	North America	0.83559
SRR6291847	Oryza sativa	Rice	Root	Edwards et al., 2018	USA: Arbuckle\, California	North America	0
SRR6291848	Oryza sativa	Rice	Root	Edwards et al., 2018	USA: Arbuckle\, California	North America	0
SRR6291849	Oryza sativa	Rice	Root	Edwards et al., 2018	USA: Arbuckle\, California	North America	0.0760778
SRR6291850	Oryza sativa	Rice	Root	Edwards et al., 2018	USA: Arbuckle\, California	North America	0
SRR6291851	Oryza sativa	Rice	Root	Edwards et al., 2018	USA: Arbuckle\, California	North America	0
SRR6291852	Oryza sativa	Rice	Root	Edwards et al., 2018	USA: Arbuckle\, California	North America	0
SRR6291853	Oryza sativa	Rice	Root	Edwards et al., 2018	USA: Arbuckle\, California	North America	0
SRR6291854	Oryza sativa	Rice	Root	Edwards et al., 2018	USA: Arbuckle\, California	North America	0
SRR6291855	Oryza sativa	Rice	Root	Edwards et al., 2018	USA: Arbuckle\, California	North America	0
SRR6291856	Oryza sativa	Rice	Root	Edwards et al., 2018	USA: Arbuckle\, California	North America	0
SRR6291857	Oryza sativa	Rice	Root	Edwards et al., 2018	USA: Arbuckle\, California	North America	0.034021
SRR6291858	Oryza sativa	Rice	Root	Edwards et al., 2018	USA: Arbuckle\, California	North America	0.413709
SRR6291859	Oryza sativa	Rice	Root	Edwards et al., 2018	USA: Arbuckle\, California	North America	0.0807405
SRR6291860	Oryza sativa	Rice	Root	Edwards et al., 2018	USA: Arbuckle\, California	North America	0
SRR6291861	Oryza sativa	Rice	Root	Edwards et al., 2018	USA: Arbuckle\, California	North America	0.307387
SRR6291862	Oryza sativa	Rice	Root	Edwards et al., 2018	USA: Arbuckle\, California	North America	0
SRR6291863	Oryza sativa	Rice	Root	Edwards et al., 2018	USA: Arbuckle\, California	North America	0
SRR6291864	Oryza sativa	Rice	Root	Edwards et al., 2018	USA: Arbuckle\, California	North America	0
SRR6291865	Oryza sativa	Rice	Bulk	Edwards et al., 2018	USA: Arbuckle\, California	North America	0
SRR6291866	Oryza sativa	Rice	Bulk	Edwards et al., 2018	USA: Arbuckle\, California	North America	0
SRR6291867	Oryza sativa	Rice	Bulk	Edwards et al., 2018	USA: Arbuckle\, California	North America	0
SRR6291868	Oryza sativa	Rice	Bulk	Edwards et al., 2018	USA: Arbuckle\, California	North America	0
SRR6291869	Oryza sativa	Rice	Root	Edwards et al., 2018	USA: Arbuckle\, California	North America	0
SRR6291870	Oryza sativa	Rice	Root	Edwards et al., 2018	USA: Arbuckle\, California	North America	0
SRR6291871	Oryza sativa	Rice	Root	Edwards et al., 2018	USA: Arbuckle\, California	North America	0
SRR6291872	Oryza sativa	Rice	Root	Edwards et al., 2018	USA: Arbuckle\, California	North America	1.18594
SRR6291873	Oryza sativa	Rice	Root	Edwards et al., 2018	USA: Arbuckle\, California	North America	0.115823
SRR6291874	Oryza sativa	Rice	Root	Edwards et al., 2018	USA: Arbuckle\, California	North America	0
SRR6291875	Oryza sativa	Rice	Root	Edwards et al., 2018	USA: Arbuckle\, California	North America	0.0550492
SRR6291876	Oryza sativa	Rice	Root	Edwards et al., 2018	USA: Arbuckle\, California	North America	0
SRR6291877	Oryza sativa	Rice	Root	Edwards et al., 2018	USA: Arbuckle\, California	North America	0
SRR6291878	Oryza sativa	Rice	Root	Edwards et al., 2018	USA: Arbuckle\, California	North America	0
SRR6291879	Oryza sativa	Rice	Root	Edwards et al., 2018	USA: Arbuckle\, California	North America	0
SRR6291880	Oryza sativa	Rice	Root	Edwards et al., 2018	USA: Arbuckle\, California	North America	0
SRR6291881	Oryza sativa	Rice	Root	Edwards et al., 2018	USA: Arbuckle\, California	North America	0
SRR6291882	Oryza sativa	Rice	Root	Edwards et al., 2018	USA: Arbuckle\, California	North America	0.024
SRR6291883	Oryza sativa	Rice	Root	Edwards et al., 2018	USA: Arbuckle\, California	North America	0
SRR6291884	Oryza sativa	Rice	Root	Edwards et al., 2018	USA: Arbuckle\, California	North America	0.0390414
SRR6291885	Oryza sativa	Rice	Root	Edwards et al., 2018	USA: Arbuckle\, California	North America	0
SRR6291886	Oryza sativa	Rice	Root	Edwards et al., 2018	USA: Arbuckle\, California	North America	0
SRR6291887	Oryza sativa	Rice	Root	Edwards et al., 2018	USA: Arbuckle\, California	North America	0
SRR6291888	Oryza sativa	Rice	Root	Edwards et al., 2018	USA: Arbuckle\, California	North America	0
SRR6291889	Oryza sativa	Rice	Root	Edwards et al., 2018	USA: Arbuckle\, California	North America	0
SRR6291890	Oryza sativa	Rice	Root	Edwards et al., 2018	USA: Arbuckle\, California	North America	0
SRR6291891	Oryza sativa	Rice	Root	Edwards et al., 2018	USA: Arbuckle\, California	North America	0
SRR6291892	Oryza sativa	Rice	Root	Edwards et al., 2018	USA: Arbuckle\, California	North America	0
SRR6291893	Oryza sativa	Rice	Root	Edwards et al., 2018	USA: Arbuckle\, California	North America	0
SRR6291894	Oryza sativa	Rice	Root	Edwards et al., 2018	USA: Arbuckle\, California	North America	0
SRR6291895	Oryza sativa	Rice	Root	Edwards et al., 2018	USA: Arbuckle\, California	North America	0
SRR6291896	Oryza sativa	Rice	Root	Edwards et al., 2018	USA: Arbuckle\, California	North America	0.280304
SRR6291897	Oryza sativa	Rice	Root	Edwards et al., 2018	USA: Arbuckle\, California	North America	0.491134
SRR6291898	Oryza sativa	Rice	Root	Edwards et al., 2018	USA: Arbuckle\, California	North America	0
SRR6291899	Oryza sativa	Rice	Root	Edwards et al., 2018	USA: Arbuckle\, California	North America	0.215803
SRR6291900	Oryza sativa	Rice	Root	Edwards et al., 2018	USA: Arbuckle\, California	North America	0
SRR6291901	Oryza sativa	Rice	Root	Edwards et al., 2018	USA: Arbuckle\, California	North America	0
SRR6291902	Oryza sativa	Rice	Root	Edwards et al., 2018	USA: Arbuckle\, California	North America	0
SRR6291903	Oryza sativa	Rice	Root	Edwards et al., 2018	USA: Arbuckle\, California	North America	0
SRR6291904	Oryza sativa	Rice	Root	Edwards et al., 2018	USA: Arbuckle\, California	North America	0
SRR6291905	Oryza sativa	Rice	Root	Edwards et al., 2018	USA: Arbuckle\, California	North America	0
SRR6291906	Oryza sativa	Rice	Root	Edwards et al., 2018	USA: Arbuckle\, California	North America	0
SRR6291907	Oryza sativa	Rice	Root	Edwards et al., 2018	USA: Arbuckle\, California	North America	0.0277052
SRR6291908	Oryza sativa	Rice	Root	Edwards et al., 2018	USA: Arbuckle\, California	North America	1.84919
SRR6291909	Oryza sativa	Rice	Root	Edwards et al., 2018	USA: Arbuckle\, California	North America	0
SRR6291910	Oryza sativa	Rice	Root	Edwards et al., 2018	USA: Arbuckle\, California	North America	0
SRR6291911	Oryza sativa	Rice	Root	Edwards et al., 2018	USA: Arbuckle\, California	North America	0
SRR6291912	Oryza sativa	Rice	Root	Edwards et al., 2018	USA: Arbuckle\, California	North America	0
SRR6291913	Oryza sativa	Rice	Root	Edwards et al., 2018	USA: Arbuckle\, California	North America	0.0344264
SRR6291914	Oryza sativa	Rice	Root	Edwards et al., 2018	USA: Arbuckle\, California	North America	0
SRR6291915	Oryza sativa	Rice	Root	Edwards et al., 2018	USA: Arbuckle\, California	North America	0
SRR6291916	Oryza sativa	Rice	Root	Edwards et al., 2018	USA: Arbuckle\, California	North America	0
SRR6291917	Oryza sativa	Rice	Root	Edwards et al., 2018	USA: Arbuckle\, California	North America	0
SRR6291918	Oryza sativa	Rice	Root	Edwards et al., 2018	USA: Arbuckle\, California	North America	0
SRR6291919	Oryza sativa	Rice	Root	Edwards et al., 2018	USA: Arbuckle\, California	North America	0
SRR6291920	Oryza sativa	Rice	Root	Edwards et al., 2018	USA: Arbuckle\, California	North America	0
SRR6291921	Oryza sativa	Rice	Root	Edwards et al., 2018	USA: Arbuckle\, California	North America	0
SRR6291922	Oryza sativa	Rice	Root	Edwards et al., 2018	USA: Arbuckle\, California	North America	0
SRR6291923	Oryza sativa	Rice	Root	Edwards et al., 2018	USA: Arbuckle\, California	North America	0
SRR6291924	Oryza sativa	Rice	Root	Edwards et al., 2018	USA: Arbuckle\, California	North America	0
SRR6291925	Oryza sativa	Rice	Root	Edwards et al., 2018	USA: Arbuckle\, California	North America	0
SRR6291926	Oryza sativa	Rice	Root	Edwards et al., 2018	USA: Arbuckle\, California	North America	0
SRR6291927	Oryza sativa	Rice	Bulk	Edwards et al., 2018	USA: Arbuckle\, California	North America	0.121057
SRR6291928	Oryza sativa	Rice	Root	Edwards et al., 2018	USA: Arbuckle\, California	North America	0
SRR6291929	Oryza sativa	Rice	Root	Edwards et al., 2018	USA: Arbuckle\, California	North America	0
SRR6291930	Oryza sativa	Rice	Root	Edwards et al., 2018	USA: Arbuckle\, California	North America	1.37678
SRR6291931	Oryza sativa	Rice	Root	Edwards et al., 2018	USA: Arbuckle\, California	North America	1.17806
SRR6291932	Oryza sativa	Rice	Root	Edwards et al., 2018	USA: Arbuckle\, California	North America	0.322074
SRR6291933	Oryza sativa	Rice	Root	Edwards et al., 2018	USA: Arbuckle\, California	North America	0.324686
SRR6291934	Oryza sativa	Rice	Root	Edwards et al., 2018	USA: Arbuckle\, California	North America	0
SRR6291935	Oryza sativa	Rice	Root	Edwards et al., 2018	USA: Arbuckle\, California	North America	0
SRR6291936	Oryza sativa	Rice	Root	Edwards et al., 2018	USA: Arbuckle\, California	North America	0.110997
SRR6291937	Oryza sativa	Rice	Root	Edwards et al., 2018	USA: Arbuckle\, California	North America	0.03256
SRR6291938	Oryza sativa	Rice	Root	Edwards et al., 2018	USA: Arbuckle\, California	North America	1.04851
SRR6291939	Oryza sativa	Rice	Root	Edwards et al., 2018	USA: Arbuckle\, California	North America	0.817388
SRR6291940	Oryza sativa	Rice	Root	Edwards et al., 2018	USA: Arbuckle\, California	North America	0.186848
SRR6291941	Oryza sativa	Rice	Root	Edwards et al., 2018	USA: Arbuckle\, California	North America	0.093289
SRR6291942	Oryza sativa	Rice	Root	Edwards et al., 2018	USA: Arbuckle\, California	North America	0
SRR6291943	Oryza sativa	Rice	Root	Edwards et al., 2018	USA: Arbuckle\, California	North America	0.0510334
SRR6291944	Oryza sativa	Rice	Root	Edwards et al., 2018	USA: Arbuckle\, California	North America	0
SRR6291945	Oryza sativa	Rice	Root	Edwards et al., 2018	USA: Arbuckle\, California	North America	0
SRR6291946	Oryza sativa	Rice	Root	Edwards et al., 2018	USA: Arbuckle\, California	North America	0
SRR6291947	Oryza sativa	Rice	Root	Edwards et al., 2018	USA: Arbuckle\, California	North America	0
SRR6291948	Oryza sativa	Rice	Root	Edwards et al., 2018	USA: Arbuckle\, California	North America	0
SRR6291949	Oryza sativa	Rice	Root	Edwards et al., 2018	USA: Arbuckle\, California	North America	0.0515654
SRR6291950	Oryza sativa	Rice	Root	Edwards et al., 2018	USA: Arbuckle\, California	North America	0
SRR6291951	Oryza sativa	Rice	Root	Edwards et al., 2018	USA: Arbuckle\, California	North America	0
SRR6291952	Oryza sativa	Rice	Bulk	Edwards et al., 2018	USA: Arbuckle\, California	North America	0
SRR6291953	Oryza sativa	Rice	Root	Edwards et al., 2018	USA: Arbuckle\, California	North America	0
SRR6291954	Oryza sativa	Rice	Root	Edwards et al., 2018	USA: Arbuckle\, California	North America	0.0674681
SRR6291955	Oryza sativa	Rice	Root	Edwards et al., 2018	USA: Arbuckle\, California	North America	0.607451
SRR6291956	Oryza sativa	Rice	Root	Edwards et al., 2018	USA: Arbuckle\, California	North America	0.364044
SRR6291957	Oryza sativa	Rice	Root	Edwards et al., 2018	USA: Arbuckle\, California	North America	0.0442587
SRR6291958	Oryza sativa	Rice	Root	Edwards et al., 2018	USA: Arbuckle\, California	North America	0.169141
SRR6291959	Oryza sativa	Rice	Root	Edwards et al., 2018	USA: Arbuckle\, California	North America	0
SRR6291960	Oryza sativa	Rice	Root	Edwards et al., 2018	USA: Arbuckle\, California	North America	0.52538
SRR6291961	Oryza sativa	Rice	Root	Edwards et al., 2018	USA: Arbuckle\, California	North America	0
SRR6291962	Oryza sativa	Rice	Root	Edwards et al., 2018	USA: Arbuckle\, California	North America	0
SRR6291963	Oryza sativa	Rice	Root	Edwards et al., 2018	USA: Arbuckle\, California	North America	0
SRR6291964	Oryza sativa	Rice	Root	Edwards et al., 2018	USA: Arbuckle\, California	North America	0
SRR6291965	Oryza sativa	Rice	Root	Edwards et al., 2018	USA: Arbuckle\, California	North America	0.50321
SRR6291966	Oryza sativa	Rice	Root	Edwards et al., 2018	USA: Arbuckle\, California	North America	0.145109
SRR6291967	Oryza sativa	Rice	Root	Edwards et al., 2018	USA: Arbuckle\, California	North America	0.0391896
SRR6291968	Oryza sativa	Rice	Root	Edwards et al., 2018	USA: Arbuckle\, California	North America	0.0408247
SRR6291969	Oryza sativa	Rice	Root	Edwards et al., 2018	USA: Arbuckle\, California	North America	0
SRR6291970	Oryza sativa	Rice	Root	Edwards et al., 2018	USA: Arbuckle\, California	North America	0
SRR6291971	Oryza sativa	Rice	Root	Edwards et al., 2018	USA: Arbuckle\, California	North America	0.391032
SRR6291972	Oryza sativa	Rice	Root	Edwards et al., 2018	USA: Arbuckle\, California	North America	0
SRR6291973	Oryza sativa	Rice	Root	Edwards et al., 2018	USA: Arbuckle\, California	North America	0
SRR6291974	Oryza sativa	Rice	Root	Edwards et al., 2018	USA: Arbuckle\, California	North America	0
SRR6291975	Oryza sativa	Rice	Root	Edwards et al., 2018	USA: Arbuckle\, California	North America	0.0637913
SRR6291976	Oryza sativa	Rice	Root	Edwards et al., 2018	USA: Arbuckle\, California	North America	1.42424
SRR6291977	Oryza sativa	Rice	Root	Edwards et al., 2018	USA: Arbuckle\, California	North America	0
SRR6291978	Oryza sativa	Rice	Root	Edwards et al., 2018	USA: Arbuckle\, California	North America	0
SRR6291979	Oryza sativa	Rice	Root	Edwards et al., 2018	USA: Arbuckle\, California	North America	0
SRR6291980	Oryza sativa	Rice	Bulk	Edwards et al., 2018	USA: Arbuckle\, California	North America	0
SRR6291981	Oryza sativa	Rice	Bulk	Edwards et al., 2018	USA: Arbuckle\, California	North America	0.0635576
SRR6291982	Oryza sativa	Rice	Root	Edwards et al., 2018	USA: Arbuckle\, California	North America	0
SRR6291983	Oryza sativa	Rice	Bulk	Edwards et al., 2018	USA: Arbuckle\, California	North America	0
SRR6291984	Oryza sativa	Rice	Root	Edwards et al., 2018	USA: Arbuckle\, California	North America	0.135766
SRR6291985	Oryza sativa	Rice	Root	Edwards et al., 2018	USA: Arbuckle\, California	North America	1.84202
SRR6291986	Oryza sativa	Rice	Root	Edwards et al., 2018	USA: Arbuckle\, California	North America	0
SRR6291987	Oryza sativa	Rice	Root	Edwards et al., 2018	USA: Arbuckle\, California	North America	0.303482
SRR6291988	Oryza sativa	Rice	Root	Edwards et al., 2018	USA: Arbuckle\, California	North America	0.0639932
SRR6291989	Oryza sativa	Rice	Bulk	Edwards et al., 2018	USA: Arbuckle\, California	North America	0.284495
SRR6291990	Oryza sativa	Rice	Bulk	Edwards et al., 2018	USA: Arbuckle\, California	North America	0
SRR6291991	Oryza sativa	Rice	Bulk	Edwards et al., 2018	USA: Arbuckle\, California	North America	0
SRR6291992	Oryza sativa	Rice	Bulk	Edwards et al., 2018	USA: Arbuckle\, California	North America	0
SRR6291993	Oryza sativa	Rice	Bulk	Edwards et al., 2018	USA: Arbuckle\, California	North America	0
SRR6294896	Oryza sativa	Rice	Root	Edwards et al., 2018	USA: Arbuckle\, California	North America	0
SRR6294897	Oryza sativa	Rice	Root	Edwards et al., 2018	USA: Arbuckle\, California	North America	0
SRR6294898	Oryza sativa	Rice	Root	Edwards et al., 2018	USA: Arbuckle\, California	North America	0
SRR6294899	Oryza sativa	Rice	Root	Edwards et al., 2018	USA: Arbuckle\, California	North America	0
SRR6294900	Oryza sativa	Rice	Root	Edwards et al., 2018	USA: Arbuckle\, California	North America	0
SRR6294901	Oryza sativa	Rice	Root	Edwards et al., 2018	USA: Arbuckle\, California	North America	0
SRR6294902	Oryza sativa	Rice	Root	Edwards et al., 2018	USA: Arbuckle\, California	North America	0.690887
SRR6294903	Oryza sativa	Rice	Root	Edwards et al., 2018	USA: Arbuckle\, California	North America	0
SRR6294904	Oryza sativa	Rice	Root	Edwards et al., 2018	USA: Arbuckle\, California	North America	0
SRR6294905	Oryza sativa	Rice	Root	Edwards et al., 2018	USA: Jonesboro\, Arkansas	North America	0
SRR6294906	Oryza sativa	Rice	Root	Edwards et al., 2018	USA: Arbuckle\, California	North America	0
SRR6294907	Oryza sativa	Rice	Root	Edwards et al., 2018	USA: Arbuckle\, California	North America	0
SRR6294908	Oryza sativa	Rice	Root	Edwards et al., 2018	USA: Arbuckle\, California	North America	0
SRR6294909	Oryza sativa	Rice	Root	Edwards et al., 2018	USA: Arbuckle\, California	North America	0
SRR6294910	Oryza sativa	Rice	Root	Edwards et al., 2018	USA: Arbuckle\, California	North America	0
SRR6294911	Oryza sativa	Rice	Root	Edwards et al., 2018	USA: Arbuckle\, California	North America	0
SRR6294912	Oryza sativa	Rice	Root	Edwards et al., 2018	USA: Arbuckle\, California	North America	0.0808203
SRR6294913	Oryza sativa	Rice	Root	Edwards et al., 2018	USA: Arbuckle\, California	North America	0.734463
SRR6294914	Oryza sativa	Rice	Root	Edwards et al., 2018	USA: Jonesboro\, Arkansas	North America	0
SRR6294915	Oryza sativa	Rice	Root	Edwards et al., 2018	USA: Arbuckle\, California	North America	0
SRR6294916	Oryza sativa	Rice	Root	Edwards et al., 2018	USA: Arbuckle\, California	North America	0
SRR6294917	Oryza sativa	Rice	Root	Edwards et al., 2018	USA: Arbuckle\, California	North America	0.0332318
SRR6294918	Oryza sativa	Rice	Root	Edwards et al., 2018	USA: Arbuckle\, California	North America	0
SRR6294919	Oryza sativa	Rice	Root	Edwards et al., 2018	USA: Arbuckle\, California	North America	0
SRR6294920	Oryza sativa	Rice	Root	Edwards et al., 2018	USA: Arbuckle\, California	North America	0
SRR6294921	Oryza sativa	Rice	Root	Edwards et al., 2018	USA: Arbuckle\, California	North America	0
SRR6294922	Oryza sativa	Rice	Root	Edwards et al., 2018	USA: Arbuckle\, California	North America	0
SRR6294923	Oryza sativa	Rice	Root	Edwards et al., 2018	USA: Arbuckle\, California	North America	0.0518523
SRR6294924	Oryza sativa	Rice	Root	Edwards et al., 2018	USA: Jonesboro\, Arkansas	North America	0
SRR6294925	Oryza sativa	Rice	Bulk	Edwards et al., 2018	USA: Jonesboro\, Arkansas	North America	0
SRR6294926	Oryza sativa	Rice	Root	Edwards et al., 2018	USA: Jonesboro\, Arkansas	North America	0
SRR6294927	Oryza sativa	Rice	Root	Edwards et al., 2018	USA: Jonesboro\, Arkansas	North America	0
SRR6294928	Oryza sativa	Rice	Root	Edwards et al., 2018	USA: Jonesboro\, Arkansas	North America	0
SRR6294929	Oryza sativa	Rice	Root	Edwards et al., 2018	USA: Jonesboro\, Arkansas	North America	0
SRR6294930	Oryza sativa	Rice	Root	Edwards et al., 2018	USA: Jonesboro\, Arkansas	North America	0
SRR6294931	Oryza sativa	Rice	Root	Edwards et al., 2018	USA: Jonesboro\, Arkansas	North America	0
SRR6294932	Oryza sativa	Rice	Root	Edwards et al., 2018	USA: Jonesboro\, Arkansas	North America	0
SRR6294933	Oryza sativa	Rice	Root	Edwards et al., 2018	USA: Jonesboro\, Arkansas	North America	0
SRR6294934	Oryza sativa	Rice	Root	Edwards et al., 2018	USA: Arbuckle\, California	North America	0
SRR6294935	Oryza sativa	Rice	Root	Edwards et al., 2018	USA: Arbuckle\, California	North America	0
SRR6294936	Oryza sativa	Rice	Root	Edwards et al., 2018	USA: Arbuckle\, California	North America	0.0721177
SRR6294937	Oryza sativa	Rice	Root	Edwards et al., 2018	USA: Arbuckle\, California	North America	0
SRR6294938	Oryza sativa	Rice	Root	Edwards et al., 2018	USA: Arbuckle\, California	North America	0
SRR6294939	Oryza sativa	Rice	Root	Edwards et al., 2018	USA: Arbuckle\, California	North America	0
SRR6294940	Oryza sativa	Rice	Root	Edwards et al., 2018	USA: Arbuckle\, California	North America	0
SRR6294941	Oryza sativa	Rice	Root	Edwards et al., 2018	USA: Arbuckle\, California	North America	0
SRR6294942	Oryza sativa	Rice	Root	Edwards et al., 2018	USA: Arbuckle\, California	North America	0
SRR6294943	Oryza sativa	Rice	Root	Edwards et al., 2018	USA: Arbuckle\, California	North America	0.200691
SRR6294944	Oryza sativa	Rice	Root	Edwards et al., 2018	USA: Arbuckle\, California	North America	0
SRR6294945	Oryza sativa	Rice	Root	Edwards et al., 2018	USA: Arbuckle\, California	North America	0
SRR6294946	Oryza sativa	Rice	Root	Edwards et al., 2018	USA: Arbuckle\, California	North America	0
SRR6294947	Oryza sativa	Rice	Root	Edwards et al., 2018	USA: Arbuckle\, California	North America	0
SRR6294948	Oryza sativa	Rice	Root	Edwards et al., 2018	USA: Arbuckle\, California	North America	0
SRR6294949	Oryza sativa	Rice	Root	Edwards et al., 2018	USA: Arbuckle\, California	North America	0
SRR6294950	Oryza sativa	Rice	Bulk	Edwards et al., 2018	USA: Arbuckle\, California	North America	0
SRR6294951	Oryza sativa	Rice	Root	Edwards et al., 2018	USA: Arbuckle\, California	North America	0
SRR6294952	Oryza sativa	Rice	Root	Edwards et al., 2018	USA: Arbuckle\, California	North America	0
SRR6294953	Oryza sativa	Rice	Root	Edwards et al., 2018	USA: Arbuckle\, California	North America	0
SRR6294954	Oryza sativa	Rice	Root	Edwards et al., 2018	USA: Arbuckle\, California	North America	0
SRR6294955	Oryza sativa	Rice	Bulk	Edwards et al., 2018	USA: Arbuckle\, California	North America	0
SRR6294956	Oryza sativa	Rice	Root	Edwards et al., 2018	USA: Arbuckle\, California	North America	0
SRR6294957	Oryza sativa	Rice	Bulk	Edwards et al., 2018	USA: Arbuckle\, California	North America	0
SRR6294958	Oryza sativa	Rice	Bulk	Edwards et al., 2018	USA: Arbuckle\, California	North America	0
SRR6294959	Oryza sativa	Rice	Root	Edwards et al., 2018	USA: Arbuckle\, California	North America	0
SRR6294960	Oryza sativa	Rice	Root	Edwards et al., 2018	USA: Arbuckle\, California	North America	0
SRR6294961	Oryza sativa	Rice	Root	Edwards et al., 2018	USA: Arbuckle\, California	North America	0
SRR6294962	Oryza sativa	Rice	Root	Edwards et al., 2018	USA: Arbuckle\, California	North America	0
SRR6294963	Oryza sativa	Rice	Root	Edwards et al., 2018	USA: Arbuckle\, California	North America	0
SRR6294964	Oryza sativa	Rice	Root	Edwards et al., 2018	USA: Arbuckle\, California	North America	0
SRR6294965	Oryza sativa	Rice	Root	Edwards et al., 2018	USA: Arbuckle\, California	North America	0
SRR6294966	Oryza sativa	Rice	Bulk	Edwards et al., 2018	USA: Arbuckle\, California	North America	0
SRR6294967	Oryza sativa	Rice	Root	Edwards et al., 2018	USA: Arbuckle\, California	North America	0
SRR6294968	Oryza sativa	Rice	Bulk	Edwards et al., 2018	USA: Arbuckle\, California	North America	0
SRR6294969	Oryza sativa	Rice	Bulk	Edwards et al., 2018	USA: Arbuckle\, California	North America	0
SRR6294970	Oryza sativa	Rice	Bulk	Edwards et al., 2018	USA: Arbuckle\, California	North America	0
SRR6294971	Oryza sativa	Rice	Bulk	Edwards et al., 2018	USA: Arbuckle\, California	North America	0
SRR6294972	Oryza sativa	Rice	Root	Edwards et al., 2018	USA: Jonesboro\, Arkansas	North America	0
SRR6294973	Oryza sativa	Rice	Root	Edwards et al., 2018	USA: Jonesboro\, Arkansas	North America	0
SRR6294974	Oryza sativa	Rice	Root	Edwards et al., 2018	USA: Jonesboro\, Arkansas	North America	0
SRR6294975	Oryza sativa	Rice	Root	Edwards et al., 2018	USA: Jonesboro\, Arkansas	North America	0
SRR6294976	Oryza sativa	Rice	Bulk	Edwards et al., 2018	USA: Arbuckle\, California	North America	0
SRR6294977	Oryza sativa	Rice	Root	Edwards et al., 2018	USA: Jonesboro\, Arkansas	North America	0
SRR6294978	Oryza sativa	Rice	Root	Edwards et al., 2018	USA: Jonesboro\, Arkansas	North America	0.0687079
SRR6294979	Oryza sativa	Rice	Root	Edwards et al., 2018	USA: Jonesboro\, Arkansas	North America	0.0806495
SRR6294980	Oryza sativa	Rice	Bulk	Edwards et al., 2018	USA: Arbuckle\, California	North America	0.065589
SRR6294981	Oryza sativa	Rice	Root	Edwards et al., 2018	USA: Jonesboro\, Arkansas	North America	0.0820309
SRR6294982	Oryza sativa	Rice	Bulk	Edwards et al., 2018	USA: Arbuckle\, California	North America	0
SRR6294983	Oryza sativa	Rice	Root	Edwards et al., 2018	USA: Jonesboro\, Arkansas	North America	0.0830749
SRR6294984	Oryza sativa	Rice	Bulk	Edwards et al., 2018	USA: Arbuckle\, California	North America	0
SRR6294985	Oryza sativa	Rice	Bulk	Edwards et al., 2018	USA: Arbuckle\, California	North America	0
SRR6294986	Oryza sativa	Rice	Root	Edwards et al., 2018	USA: Arbuckle\, California	North America	0
SRR6294987	Oryza sativa	Rice	Bulk	Edwards et al., 2018	USA: Arbuckle\, California	North America	0
SRR6294988	Oryza sativa	Rice	Root	Edwards et al., 2018	USA: Arbuckle\, California	North America	0
SRR6294989	Oryza sativa	Rice	Root	Edwards et al., 2018	USA: Jonesboro\, Arkansas	North America	0
SRR6294990	Oryza sativa	Rice	Root	Edwards et al., 2018	USA: Arbuckle\, California	North America	0
SRR6294991	Oryza sativa	Rice	Root	Edwards et al., 2018	USA: Arbuckle\, California	North America	0
SRR6294992	Oryza sativa	Rice	Root	Edwards et al., 2018	USA: Jonesboro\, Arkansas	North America	0
SRR6294993	Oryza sativa	Rice	Root	Edwards et al., 2018	USA: Arbuckle\, California	North America	0
SRR6294994	Oryza sativa	Rice	Root	Edwards et al., 2018	USA: Jonesboro\, Arkansas	North America	0
SRR6294995	Oryza sativa	Rice	Bulk	Edwards et al., 2018	USA: Arbuckle\, California	North America	0
SRR6294996	Oryza sativa	Rice	Root	Edwards et al., 2018	USA: Arbuckle\, California	North America	0
SRR6294997	Oryza sativa	Rice	Root	Edwards et al., 2018	USA: Arbuckle\, California	North America	0
SRR6294998	Oryza sativa	Rice	Root	Edwards et al., 2018	USA: Jonesboro\, Arkansas	North America	0.140556
SRR6294999	Oryza sativa	Rice	Root	Edwards et al., 2018	USA: Jonesboro\, Arkansas	North America	0
SRR6295000	Oryza sativa	Rice	Root	Edwards et al., 2018	USA: Jonesboro\, Arkansas	North America	0
SRR6295001	Oryza sativa	Rice	Root	Edwards et al., 2018	USA: Jonesboro\, Arkansas	North America	0
SRR6295002	Oryza sativa	Rice	Root	Edwards et al., 2018	USA: Jonesboro\, Arkansas	North America	0
SRR6295003	Oryza sativa	Rice	Bulk	Edwards et al., 2018	USA: Jonesboro\, Arkansas	North America	0
SRR6295004	Oryza sativa	Rice	Bulk	Edwards et al., 2018	USA: Jonesboro\, Arkansas	North America	0
SRR6295005	Oryza sativa	Rice	Root	Edwards et al., 2018	USA: Jonesboro\, Arkansas	North America	0
SRR6295006	Oryza sativa	Rice	Root	Edwards et al., 2018	USA: Jonesboro\, Arkansas	North America	0
SRR6295007	Oryza sativa	Rice	Root	Edwards et al., 2018	USA: Jonesboro\, Arkansas	North America	0
SRR6295008	Oryza sativa	Rice	Root	Edwards et al., 2018	USA: Jonesboro\, Arkansas	North America	0
SRR6295009	Oryza sativa	Rice	Root	Edwards et al., 2018	USA: Arbuckle\, California	North America	0
SRR6295010	Oryza sativa	Rice	Root	Edwards et al., 2018	USA: Arbuckle\, California	North America	0
SRR6295011	Oryza sativa	Rice	Bulk	Edwards et al., 2018	USA: Jonesboro\, Arkansas	North America	0
SRR6295012	Oryza sativa	Rice	Bulk	Edwards et al., 2018	USA: Jonesboro\, Arkansas	North America	0
SRR6295013	Oryza sativa	Rice	Root	Edwards et al., 2018	USA: Arbuckle\, California	North America	0
SRR6295014	Oryza sativa	Rice	Root	Edwards et al., 2018	USA: Jonesboro\, Arkansas	North America	0
SRR6295015	Oryza sativa	Rice	Root	Edwards et al., 2018	USA: Arbuckle\, California	North America	0
SRR6295016	Oryza sativa	Rice	Bulk	Edwards et al., 2018	USA: Arbuckle\, California	North America	0
SRR6295017	Oryza sativa	Rice	Root	Edwards et al., 2018	USA: Arbuckle\, California	North America	0
SRR6295018	Oryza sativa	Rice	Bulk	Edwards et al., 2018	USA: Jonesboro\, Arkansas	North America	0
SRR6295019	Oryza sativa	Rice	Bulk	Edwards et al., 2018	USA: Jonesboro\, Arkansas	North America	0
SRR6295020	Oryza sativa	Rice	Root	Edwards et al., 2018	USA: Arbuckle\, California	North America	0
SRR6295021	Oryza sativa	Rice	Root	Edwards et al., 2018	USA: Jonesboro\, Arkansas	North America	0
SRR6295022	Oryza sativa	Rice	Root	Edwards et al., 2018	USA: Arbuckle\, California	North America	0
SRR6295023	Oryza sativa	Rice	Root	Edwards et al., 2018	USA: Arbuckle\, California	North America	0
SRR6295024	Oryza sativa	Rice	Root	Edwards et al., 2018	USA: Arbuckle\, California	North America	0
SRR6295025	Oryza sativa	Rice	Root	Edwards et al., 2018	USA: Arbuckle\, California	North America	0
SRR6295026	Oryza sativa	Rice	Bulk	Edwards et al., 2018	USA: Arbuckle\, California	North America	0
SRR6295027	Oryza sativa	Rice	Root	Edwards et al., 2018	USA: Arbuckle\, California	North America	0
SRR6295028	Oryza sativa	Rice	Bulk	Edwards et al., 2018	USA: Arbuckle\, California	North America	0
SRR6295029	Oryza sativa	Rice	Bulk	Edwards et al., 2018	USA: Arbuckle\, California	North America	0
SRR6295030	Oryza sativa	Rice	Bulk	Edwards et al., 2018	USA: Arbuckle\, California	North America	0
SRR6295031	Oryza sativa	Rice	Bulk	Edwards et al., 2018	USA: Arbuckle\, California	North America	0
SRR6295032	Oryza sativa	Rice	Root	Edwards et al., 2018	USA: Arbuckle\, California	North America	0
SRR6295033	Oryza sativa	Rice	Root	Edwards et al., 2018	USA: Arbuckle\, California	North America	0
SRR6295034	Oryza sativa	Rice	Root	Edwards et al., 2018	USA: Arbuckle\, California	North America	0
SRR6295035	Oryza sativa	Rice	Root	Edwards et al., 2018	USA: Arbuckle\, California	North America	0
SRR6295036	Oryza sativa	Rice	Root	Edwards et al., 2018	USA: Arbuckle\, California	North America	0
SRR6295037	Oryza sativa	Rice	Root	Edwards et al., 2018	USA: Arbuckle\, California	North America	0
SRR6295038	Oryza sativa	Rice	Root	Edwards et al., 2018	USA: Arbuckle\, California	North America	0
SRR6295039	Oryza sativa	Rice	Root	Edwards et al., 2018	USA: Arbuckle\, California	North America	0
SRR6295040	Oryza sativa	Rice	Root	Edwards et al., 2018	USA: Arbuckle\, California	North America	0
SRR6295041	Oryza sativa	Rice	Root	Edwards et al., 2018	USA: Arbuckle\, California	North America	0
SRR6295042	Oryza sativa	Rice	Root	Edwards et al., 2018	USA: Jonesboro\, Arkansas	North America	0.201378
SRR6295043	Oryza sativa	Rice	Root	Edwards et al., 2018	USA: Jonesboro\, Arkansas	North America	0
SRR6295044	Oryza sativa	Rice	Root	Edwards et al., 2018	USA: Jonesboro\, Arkansas	North America	0
SRR6295045	Oryza sativa	Rice	Root	Edwards et al., 2018	USA: Jonesboro\, Arkansas	North America	0
SRR6295046	Oryza sativa	Rice	Root	Edwards et al., 2018	USA: Jonesboro\, Arkansas	North America	0
SRR6295047	Oryza sativa	Rice	Root	Edwards et al., 2018	USA: Jonesboro\, Arkansas	North America	0
SRR6295048	Oryza sativa	Rice	Root	Edwards et al., 2018	USA: Jonesboro\, Arkansas	North America	0
SRR6295049	Oryza sativa	Rice	Root	Edwards et al., 2018	USA: Jonesboro\, Arkansas	North America	0.179273
SRR6295050	Oryza sativa	Rice	Root	Edwards et al., 2018	USA: Arbuckle\, California	North America	0
SRR6295051	Oryza sativa	Rice	Bulk	Edwards et al., 2018	USA: Jonesboro\, Arkansas	North America	0
SRR6295052	Oryza sativa	Rice	Root	Edwards et al., 2018	USA: Jonesboro\, Arkansas	North America	0
SRR6295053	Oryza sativa	Rice	Bulk	Edwards et al., 2018	USA: Jonesboro\, Arkansas	North America	0
SRR6295054	Oryza sativa	Rice	Root	Edwards et al., 2018	USA: Jonesboro\, Arkansas	North America	0
SRR6295055	Oryza sativa	Rice	Root	Edwards et al., 2018	USA: Jonesboro\, Arkansas	North America	0
SRR6295056	Oryza sativa	Rice	Root	Edwards et al., 2018	USA: Jonesboro\, Arkansas	North America	0
SRR6295057	Oryza sativa	Rice	Root	Edwards et al., 2018	USA: Jonesboro\, Arkansas	North America	0
SRR6295058	Oryza sativa	Rice	Root	Edwards et al., 2018	USA: Jonesboro\, Arkansas	North America	0
SRR6295059	Oryza sativa	Rice	Root	Edwards et al., 2018	USA: Jonesboro\, Arkansas	North America	0
SRR6295060	Oryza sativa	Rice	Root	Edwards et al., 2018	USA: Jonesboro\, Arkansas	North America	0
SRR6295061	Oryza sativa	Rice	Root	Edwards et al., 2018	USA: Jonesboro\, Arkansas	North America	0
SRR6295062	Oryza sativa	Rice	Root	Edwards et al., 2018	USA: Jonesboro\, Arkansas	North America	0
SRR6295063	Oryza sativa	Rice	Bulk	Edwards et al., 2018	USA: Jonesboro\, Arkansas	North America	0
SRR6295064	Oryza sativa	Rice	Bulk	Edwards et al., 2018	USA: Jonesboro\, Arkansas	North America	0
SRR6295065	Oryza sativa	Rice	Bulk	Edwards et al., 2018	USA: Jonesboro\, Arkansas	North America	0
SRR6295066	Oryza sativa	Rice	Root	Edwards et al., 2018	USA: Arbuckle\, California	North America	0
SRR6295067	Oryza sativa	Rice	Root	Edwards et al., 2018	USA: Arbuckle\, California	North America	0
SRR6295068	Oryza sativa	Rice	Root	Edwards et al., 2018	USA: Jonesboro\, Arkansas	North America	0
SRR6295069	Oryza sativa	Rice	Root	Edwards et al., 2018	USA: Arbuckle\, California	North America	0.0539295
SRR6295070	Oryza sativa	Rice	Root	Edwards et al., 2018	USA: Arbuckle\, California	North America	0
SRR6295071	Oryza sativa	Rice	Bulk	Edwards et al., 2018	USA: Arbuckle\, California	North America	0
SRR6295072	Oryza sativa	Rice	Root	Edwards et al., 2018	USA: Jonesboro\, Arkansas	North America	0
SRR6295073	Oryza sativa	Rice	Root	Edwards et al., 2018	USA: Jonesboro\, Arkansas	North America	0
SRR6295074	Oryza sativa	Rice	Root	Edwards et al., 2018	USA: Jonesboro\, Arkansas	North America	0
SRR6295075	Oryza sativa	Rice	Root	Edwards et al., 2018	USA: Arbuckle\, California	North America	0
SRR6295076	Oryza sativa	Rice	Root	Edwards et al., 2018	USA: Jonesboro\, Arkansas	North America	0
SRR6295077	Oryza sativa	Rice	Root	Edwards et al., 2018	USA: Jonesboro\, Arkansas	North America	0
SRR6295078	Oryza sativa	Rice	Root	Edwards et al., 2018	USA: Jonesboro\, Arkansas	North America	0
SRR6295079	Oryza sativa	Rice	Root	Edwards et al., 2018	USA: Arbuckle\, California	North America	0.405704
SRR6295080	Oryza sativa	Rice	Root	Edwards et al., 2018	USA: Arbuckle\, California	North America	0.14598
SRR6295081	Oryza sativa	Rice	Root	Edwards et al., 2018	USA: Arbuckle\, California	North America	0.0128852
SRR6295082	Oryza sativa	Rice	Root	Edwards et al., 2018	USA: Arbuckle\, California	North America	0.0790488
SRR6295083	Oryza sativa	Rice	Root	Edwards et al., 2018	USA: Jonesboro\, Arkansas	North America	0
SRR6295084	Oryza sativa	Rice	Root	Edwards et al., 2018	USA: Jonesboro\, Arkansas	North America	0
SRR6295085	Oryza sativa	Rice	Root	Edwards et al., 2018	USA: Arbuckle\, California	North America	0
SRR6295086	Oryza sativa	Rice	Root	Edwards et al., 2018	USA: Arbuckle\, California	North America	0.179335
SRR6295087	Oryza sativa	Rice	Root	Edwards et al., 2018	USA: Arbuckle\, California	North America	0
SRR6295088	Oryza sativa	Rice	Root	Edwards et al., 2018	USA: Arbuckle\, California	North America	0
SRR6295089	Oryza sativa	Rice	Bulk	Edwards et al., 2018	USA: Arbuckle\, California	North America	0
SRR6295090	Oryza sativa	Rice	Root	Edwards et al., 2018	USA: Arbuckle\, California	North America	0
SRR6295091	Oryza sativa	Rice	Root	Edwards et al., 2018	USA: Arbuckle\, California	North America	0
SRR6295092	Oryza sativa	Rice	Root	Edwards et al., 2018	USA: Arbuckle\, California	North America	0
SRR6295093	Oryza sativa	Rice	Bulk	Edwards et al., 2018	USA: Arbuckle\, California	North America	0
SRR6295094	Oryza sativa	Rice	Root	Edwards et al., 2018	USA: Arbuckle\, California	North America	0
SRR6295095	Oryza sativa	Rice	Root	Edwards et al., 2018	USA: Arbuckle\, California	North America	0
SRR6295096	Oryza sativa	Rice	Root	Edwards et al., 2018	USA: Arbuckle\, California	North America	0
SRR6295097	Oryza sativa	Rice	Root	Edwards et al., 2018	USA: Jonesboro\, Arkansas	North America	0.689502
SRR6295098	Oryza sativa	Rice	Root	Edwards et al., 2018	USA: Arbuckle\, California	North America	0
SRR6295099	Oryza sativa	Rice	Root	Edwards et al., 2018	USA: Arbuckle\, California	North America	0.5605
SRR6295100	Oryza sativa	Rice	Root	Edwards et al., 2018	USA: Arbuckle\, California	North America	0.418694
SRR6295101	Oryza sativa	Rice	Root	Edwards et al., 2018	USA: Arbuckle\, California	North America	1.07726
SRR6295102	Oryza sativa	Rice	Root	Edwards et al., 2018	USA: Arbuckle\, California	North America	0
SRR6295103	Oryza sativa	Rice	Root	Edwards et al., 2018	USA: Arbuckle\, California	North America	0.168504
SRR6295104	Oryza sativa	Rice	Root	Edwards et al., 2018	USA: Arbuckle\, California	North America	2.52823
SRR6295105	Oryza sativa	Rice	Root	Edwards et al., 2018	USA: Arbuckle\, California	North America	0.125026
SRR6295106	Oryza sativa	Rice	Root	Edwards et al., 2018	USA: Arbuckle\, California	North America	0.985874
SRR6295107	Oryza sativa	Rice	Root	Edwards et al., 2018	USA: Arbuckle\, California	North America	0.114228
SRR6295108	Oryza sativa	Rice	Root	Edwards et al., 2018	USA: Arbuckle\, California	North America	0.318076
SRR6295109	Oryza sativa	Rice	Root	Edwards et al., 2018	USA: Jonesboro\, Arkansas	North America	0.0533706
SRR6295110	Oryza sativa	Rice	Bulk	Edwards et al., 2018	USA: Jonesboro\, Arkansas	North America	0
SRR6295111	Oryza sativa	Rice	Root	Edwards et al., 2018	USA: Jonesboro\, Arkansas	North America	0
SRR6295112	Oryza sativa	Rice	Root	Edwards et al., 2018	USA: Arbuckle\, California	North America	0
SRR6295113	Oryza sativa	Rice	Root	Edwards et al., 2018	USA: Arbuckle\, California	North America	0
SRR6295114	Oryza sativa	Rice	Root	Edwards et al., 2018	USA: Arbuckle\, California	North America	0.0387403
SRR6295115	Oryza sativa	Rice	Root	Edwards et al., 2018	USA: Arbuckle\, California	North America	0.01488
SRR6295116	Oryza sativa	Rice	Root	Edwards et al., 2018	USA: Arbuckle\, California	North America	0
SRR6295117	Oryza sativa	Rice	Root	Edwards et al., 2018	USA: Arbuckle\, California	North America	0.018877
SRR6295118	Oryza sativa	Rice	Root	Edwards et al., 2018	USA: Arbuckle\, California	North America	0
SRR6295119	Oryza sativa	Rice	Root	Edwards et al., 2018	USA: Arbuckle\, California	North America	0
SRR6295120	Oryza sativa	Rice	Root	Edwards et al., 2018	USA: Arbuckle\, California	North America	0
SRR6295121	Oryza sativa	Rice	Root	Edwards et al., 2018	USA: Arbuckle\, California	North America	0
SRR6295122	Oryza sativa	Rice	Root	Edwards et al., 2018	USA: Arbuckle\, California	North America	0
SRR6295123	Oryza sativa	Rice	Root	Edwards et al., 2018	USA: Arbuckle\, California	North America	0
SRR6295124	Oryza sativa	Rice	Root	Edwards et al., 2018	USA: Arbuckle\, California	North America	0
SRR6295125	Oryza sativa	Rice	Root	Edwards et al., 2018	USA: Arbuckle\, California	North America	0
SRR6295126	Oryza sativa	Rice	Root	Edwards et al., 2018	USA: Jonesboro\, Arkansas	North America	0.380391
SRR6295127	Oryza sativa	Rice	Root	Edwards et al., 2018	USA: Arbuckle\, California	North America	0
SRR6295128	Oryza sativa	Rice	Root	Edwards et al., 2018	USA: Arbuckle\, California	North America	0
SRR6295129	Oryza sativa	Rice	Root	Edwards et al., 2018	USA: Jonesboro\, Arkansas	North America	0
SRR6295130	Oryza sativa	Rice	Root	Edwards et al., 2018	USA: Jonesboro\, Arkansas	North America	0.259124
SRR6295131	Oryza sativa	Rice	Root	Edwards et al., 2018	USA: Arbuckle\, California	North America	0
SRR6295132	Oryza sativa	Rice	Root	Edwards et al., 2018	USA: Arbuckle\, California	North America	0
SRR6295133	Oryza sativa	Rice	Root	Edwards et al., 2018	USA: Arbuckle\, California	North America	0
SRR6295134	Oryza sativa	Rice	Root	Edwards et al., 2018	USA: Arbuckle\, California	North America	0
SRR6295135	Oryza sativa	Rice	Root	Edwards et al., 2018	USA: Arbuckle\, California	North America	0
SRR6295136	Oryza sativa	Rice	Root	Edwards et al., 2018	USA: Arbuckle\, California	North America	0
SRR6295137	Oryza sativa	Rice	Root	Edwards et al., 2018	USA: Arbuckle\, California	North America	0
SRR6295138	Oryza sativa	Rice	Root	Edwards et al., 2018	USA: Arbuckle\, California	North America	0
SRR6295139	Oryza sativa	Rice	Bulk	Edwards et al., 2018	USA: Arbuckle\, California	North America	0
SRR6295140	Oryza sativa	Rice	Root	Edwards et al., 2018	USA: Arbuckle\, California	North America	0
SRR6295141	Oryza sativa	Rice	Bulk	Edwards et al., 2018	USA: Arbuckle\, California	North America	0
SRR6295142	Oryza sativa	Rice	Root	Edwards et al., 2018	USA: Arbuckle\, California	North America	0
SRR6295143	Oryza sativa	Rice	Root	Edwards et al., 2018	USA: Arbuckle\, California	North America	0.0707981
SRR6295144	Oryza sativa	Rice	Root	Edwards et al., 2018	USA: Jonesboro\, Arkansas	North America	0.105013
SRR6295145	Oryza sativa	Rice	Root	Edwards et al., 2018	USA: Jonesboro\, Arkansas	North America	0
SRR6295146	Oryza sativa	Rice	Root	Edwards et al., 2018	USA: Arbuckle\, California	North America	0.397334
SRR6295147	Oryza sativa	Rice	Root	Edwards et al., 2018	USA: Arbuckle\, California	North America	0.0254017
SRR6295148	Oryza sativa	Rice	Root	Edwards et al., 2018	USA: Arbuckle\, California	North America	0
SRR6295149	Oryza sativa	Rice	Root	Edwards et al., 2018	USA: Arbuckle\, California	North America	0.157791
SRR6295150	Oryza sativa	Rice	Root	Edwards et al., 2018	USA: Arbuckle\, California	North America	0.159348
SRR6295151	Oryza sativa	Rice	Root	Edwards et al., 2018	USA: Arbuckle\, California	North America	0
SRR6295152	Oryza sativa	Rice	Root	Edwards et al., 2018	USA: Arbuckle\, California	North America	0
SRR6295153	Oryza sativa	Rice	Root	Edwards et al., 2018	USA: Arbuckle\, California	North America	0
SRR6295154	Oryza sativa	Rice	Root	Edwards et al., 2018	USA: Arbuckle\, California	North America	0
SRR6295155	Oryza sativa	Rice	Root	Edwards et al., 2018	USA: Arbuckle\, California	North America	0
SRR6295156	Oryza sativa	Rice	Root	Edwards et al., 2018	USA: Arbuckle\, California	North America	0
SRR6295157	Oryza sativa	Rice	Bulk	Edwards et al., 2018	USA: Arbuckle\, California	North America	0
SRR6295158	Oryza sativa	Rice	Bulk	Edwards et al., 2018	USA: Arbuckle\, California	North America	0
SRR6295159	Oryza sativa	Rice	Root	Edwards et al., 2018	USA: Arbuckle\, California	North America	0
SRR6295160	Oryza sativa	Rice	Bulk	Edwards et al., 2018	USA: Arbuckle\, California	North America	0
SRR6295161	Oryza sativa	Rice	Root	Edwards et al., 2018	USA: Arbuckle\, California	North America	0
SRR6295162	Oryza sativa	Rice	Bulk	Edwards et al., 2018	USA: Arbuckle\, California	North America	0
SRR6295163	Oryza sativa	Rice	Bulk	Edwards et al., 2018	USA: Arbuckle\, California	North America	0
SRR6295164	Oryza sativa	Rice	Root	Edwards et al., 2018	USA: Arbuckle\, California	North America	0
SRR6295165	Oryza sativa	Rice	Root	Edwards et al., 2018	USA: Jonesboro\, Arkansas	North America	0
SRR6295166	Oryza sativa	Rice	Bulk	Edwards et al., 2018	USA: Arbuckle\, California	North America	0
SRR6295167	Oryza sativa	Rice	Root	Edwards et al., 2018	USA: Jonesboro\, Arkansas	North America	0
SRR6295168	Oryza sativa	Rice	Root	Edwards et al., 2018	USA: Jonesboro\, Arkansas	North America	0
SRR6295169	Oryza sativa	Rice	Root	Edwards et al., 2018	USA: Jonesboro\, Arkansas	North America	0
SRR6295170	Oryza sativa	Rice	Root	Edwards et al., 2018	USA: Jonesboro\, Arkansas	North America	0
SRR6295171	Oryza sativa	Rice	Root	Edwards et al., 2018	USA: Jonesboro\, Arkansas	North America	0
SRR6295172	Oryza sativa	Rice	Root	Edwards et al., 2018	USA: Jonesboro\, Arkansas	North America	0
SRR6295173	Oryza sativa	Rice	Root	Edwards et al., 2018	USA: Arbuckle\, California	North America	0
SRR6295174	Oryza sativa	Rice	Root	Edwards et al., 2018	USA: Arbuckle\, California	North America	0
SRR6295175	Oryza sativa	Rice	Bulk	Edwards et al., 2018	USA: Jonesboro\, Arkansas	North America	0
SRR6295176	Oryza sativa	Rice	Root	Edwards et al., 2018	USA: Arbuckle\, California	North America	0.0850739
SRR6295177	Oryza sativa	Rice	Root	Edwards et al., 2018	USA: Arbuckle\, California	North America	0
SRR6295178	Oryza sativa	Rice	Root	Edwards et al., 2018	USA: Arbuckle\, California	North America	0
SRR6295179	Oryza sativa	Rice	Root	Edwards et al., 2018	USA: Arbuckle\, California	North America	0
SRR6295180	Oryza sativa	Rice	Root	Edwards et al., 2018	USA: Arbuckle\, California	North America	0
SRR6295181	Oryza sativa	Rice	Root	Edwards et al., 2018	USA: Arbuckle\, California	North America	0
SRR6295182	Oryza sativa	Rice	Root	Edwards et al., 2018	USA: Arbuckle\, California	North America	0
SRR6295183	Oryza sativa	Rice	Root	Edwards et al., 2018	USA: Arbuckle\, California	North America	0.0447878
SRR6295184	Oryza sativa	Rice	Root	Edwards et al., 2018	USA: Arbuckle\, California	North America	0
SRR6295185	Oryza sativa	Rice	Root	Edwards et al., 2018	USA: Arbuckle\, California	North America	0
SRR6295186	Oryza sativa	Rice	Root	Edwards et al., 2018	USA: Arbuckle\, California	North America	0
SRR6295187	Oryza sativa	Rice	Root	Edwards et al., 2018	USA: Arbuckle\, California	North America	0
SRR6295188	Oryza sativa	Rice	Root	Edwards et al., 2018	USA: Arbuckle\, California	North America	0
SRR6295189	Oryza sativa	Rice	Root	Edwards et al., 2018	USA: Arbuckle\, California	North America	0
SRR6295190	Oryza sativa	Rice	Root	Edwards et al., 2018	USA: Arbuckle\, California	North America	0.0275164
SRR6295191	Oryza sativa	Rice	Root	Edwards et al., 2018	USA: Arbuckle\, California	North America	0
SRR6295192	Oryza sativa	Rice	Root	Edwards et al., 2018	USA: Arbuckle\, California	North America	0
SRR6295193	Oryza sativa	Rice	Root	Edwards et al., 2018	USA: Arbuckle\, California	North America	0
SRR6295194	Oryza sativa	Rice	Root	Edwards et al., 2018	USA: Arbuckle\, California	North America	0.0388856
SRR6295195	Oryza sativa	Rice	Root	Edwards et al., 2018	USA: Jonesboro\, Arkansas	North America	0
SRR6295196	Oryza sativa	Rice	Root	Edwards et al., 2018	USA: Jonesboro\, Arkansas	North America	0
SRR6295197	Oryza sativa	Rice	Root	Edwards et al., 2018	USA: Jonesboro\, Arkansas	North America	0
SRR6295198	Oryza sativa	Rice	Root	Edwards et al., 2018	USA: Jonesboro\, Arkansas	North America	0
SRR6295199	Oryza sativa	Rice	Root	Edwards et al., 2018	USA: Jonesboro\, Arkansas	North America	0
SRR6295200	Oryza sativa	Rice	Root	Edwards et al., 2018	USA: Jonesboro\, Arkansas	North America	0
SRR6295201	Oryza sativa	Rice	Root	Edwards et al., 2018	USA: Jonesboro\, Arkansas	North America	0
SRR6295202	Oryza sativa	Rice	Root	Edwards et al., 2018	USA: Jonesboro\, Arkansas	North America	0
SRR6295203	Oryza sativa	Rice	Root	Edwards et al., 2018	USA: Jonesboro\, Arkansas	North America	0
SRR6295204	Oryza sativa	Rice	Root	Edwards et al., 2018	USA: Jonesboro\, Arkansas	North America	0
SRR6295205	Oryza sativa	Rice	Root	Edwards et al., 2018	USA: Jonesboro\, Arkansas	North America	0
SRR6295206	Oryza sativa	Rice	Root	Edwards et al., 2018	USA: Jonesboro\, Arkansas	North America	0.348953
SRR6295207	Oryza sativa	Rice	Root	Edwards et al., 2018	USA: Arbuckle\, California	North America	0
SRR6295208	Oryza sativa	Rice	Root	Edwards et al., 2018	USA: Arbuckle\, California	North America	0
SRR6295209	Oryza sativa	Rice	Bulk	Edwards et al., 2018	USA: Arbuckle\, California	North America	0
SRR6295210	Oryza sativa	Rice	Bulk	Edwards et al., 2018	USA: Arbuckle\, California	North America	0
SRR6295211	Oryza sativa	Rice	Root	Edwards et al., 2018	USA: Jonesboro\, Arkansas	North America	0.122597
SRR6295212	Oryza sativa	Rice	Root	Edwards et al., 2018	USA: Jonesboro\, Arkansas	North America	0.0760952
SRR6295213	Oryza sativa	Rice	Root	Edwards et al., 2018	USA: Arbuckle\, California	North America	0
SRR6295214	Oryza sativa	Rice	Bulk	Edwards et al., 2018	USA: Arbuckle\, California	North America	0
SRR6295215	Oryza sativa	Rice	Bulk	Edwards et al., 2018	USA: Arbuckle\, California	North America	0
SRR6295216	Oryza sativa	Rice	Bulk	Edwards et al., 2018	USA: Arbuckle\, California	North America	0
SRR6295217	Oryza sativa	Rice	Root	Edwards et al., 2018	USA: Arbuckle\, California	North America	0
SRR6295218	Oryza sativa	Rice	Root	Edwards et al., 2018	USA: Arbuckle\, California	North America	0
SRR6295219	Oryza sativa	Rice	Root	Edwards et al., 2018	USA: Arbuckle\, California	North America	0
SRR6295220	Oryza sativa	Rice	Root	Edwards et al., 2018	USA: Arbuckle\, California	North America	0
SRR6295221	Oryza sativa	Rice	Root	Edwards et al., 2018	USA: Arbuckle\, California	North America	0.104014
SRR6295222	Oryza sativa	Rice	Root	Edwards et al., 2018	USA: Arbuckle\, California	North America	0
SRR6295223	Oryza sativa	Rice	Root	Edwards et al., 2018	USA: Arbuckle\, California	North America	0
SRR6295224	Oryza sativa	Rice	Root	Edwards et al., 2018	USA: Arbuckle\, California	North America	0
SRR6295225	Oryza sativa	Rice	Root	Edwards et al., 2018	USA: Arbuckle\, California	North America	0
SRR6295226	Oryza sativa	Rice	Root	Edwards et al., 2018	USA: Arbuckle\, California	North America	0
SRR6295227	Oryza sativa	Rice	Root	Edwards et al., 2018	USA: Arbuckle\, California	North America	0
SRR6295228	Oryza sativa	Rice	Root	Edwards et al., 2018	USA: Arbuckle\, California	North America	0
SRR6295229	Oryza sativa	Rice	Root	Edwards et al., 2018	USA: Arbuckle\, California	North America	0
SRR6295230	Oryza sativa	Rice	Root	Edwards et al., 2018	USA: Arbuckle\, California	North America	0
SRR6295231	Oryza sativa	Rice	Root	Edwards et al., 2018	USA: Arbuckle\, California	North America	0
SRR6295232	Oryza sativa	Rice	Root	Edwards et al., 2018	USA: Jonesboro\, Arkansas	North America	0
SRR6295233	Oryza sativa	Rice	Bulk	Edwards et al., 2018	USA: Jonesboro\, Arkansas	North America	0
SRR6295234	Oryza sativa	Rice	Bulk	Edwards et al., 2018	USA: Jonesboro\, Arkansas	North America	0
SRR6295235	Oryza sativa	Rice	Bulk	Edwards et al., 2018	USA: Jonesboro\, Arkansas	North America	0
SRR6295236	Oryza sativa	Rice	Bulk	Edwards et al., 2018	USA: Jonesboro\, Arkansas	North America	0
SRR6295237	Oryza sativa	Rice	Root	Edwards et al., 2018	USA: Arbuckle\, California	North America	0
SRR6295238	Oryza sativa	Rice	Root	Edwards et al., 2018	USA: Arbuckle\, California	North America	0.0409104
SRR6295239	Oryza sativa	Rice	Root	Edwards et al., 2018	USA: Arbuckle\, California	North America	0
SRR6295240	Oryza sativa	Rice	Root	Edwards et al., 2018	USA: Arbuckle\, California	North America	0.0324303
SRR6295241	Oryza sativa	Rice	Root	Edwards et al., 2018	USA: Jonesboro\, Arkansas	North America	0.257427
SRR6295242	Oryza sativa	Rice	Root	Edwards et al., 2018	USA: Arbuckle\, California	North America	0.125009
SRR6295243	Oryza sativa	Rice	Root	Edwards et al., 2018	USA: Arbuckle\, California	North America	0
SRR6295244	Oryza sativa	Rice	Bulk	Edwards et al., 2018	USA: Jonesboro\, Arkansas	North America	0
SRR6295245	Oryza sativa	Rice	Root	Edwards et al., 2018	USA: Arbuckle\, California	North America	0
SRR6295246	Oryza sativa	Rice	Root	Edwards et al., 2018	USA: Arbuckle\, California	North America	0
SRR6295247	Oryza sativa	Rice	Root	Edwards et al., 2018	USA: Jonesboro\, Arkansas	North America	0
SRR6295248	Oryza sativa	Rice	Root	Edwards et al., 2018	USA: Arbuckle\, California	North America	0.0370596
SRR6295249	Oryza sativa	Rice	Root	Edwards et al., 2018	USA: Jonesboro\, Arkansas	North America	0
SRR6295250	Oryza sativa	Rice	Root	Edwards et al., 2018	USA: Jonesboro\, Arkansas	North America	0
SRR6295251	Oryza sativa	Rice	Bulk	Edwards et al., 2018	USA: Jonesboro\, Arkansas	North America	0
SRR6295252	Oryza sativa	Rice	Root	Edwards et al., 2018	USA: Arbuckle\, California	North America	0.0976562
SRR6295253	Oryza sativa	Rice	Root	Edwards et al., 2018	USA: Arbuckle\, California	North America	0.0449958
SRR6295254	Oryza sativa	Rice	Bulk	Edwards et al., 2018	USA: Jonesboro\, Arkansas	North America	0
SRR6295255	Oryza sativa	Rice	Root	Edwards et al., 2018	USA: Arbuckle\, California	North America	0.111665
SRR6295256	Oryza sativa	Rice	Root	Edwards et al., 2018	USA: Arbuckle\, California	North America	0.0486089
SRR6295257	Oryza sativa	Rice	Root	Edwards et al., 2018	USA: Arbuckle\, California	North America	0.053593
SRR6295258	Oryza sativa	Rice	Root	Edwards et al., 2018	USA: Arbuckle\, California	North America	0.0174338
SRR6295259	Oryza sativa	Rice	Root	Edwards et al., 2018	USA: Arbuckle\, California	North America	0.0214067
SRR6295260	Oryza sativa	Rice	Bulk	Edwards et al., 2018	USA: Jonesboro\, Arkansas	North America	0
SRR6295261	Oryza sativa	Rice	Root	Edwards et al., 2018	USA: Arbuckle\, California	North America	0
SRR6295262	Oryza sativa	Rice	Root	Edwards et al., 2018	USA: Arbuckle\, California	North America	0.0891486
SRR6295263	Oryza sativa	Rice	Bulk	Edwards et al., 2018	USA: Jonesboro\, Arkansas	North America	0
SRR6295264	Oryza sativa	Rice	Root	Edwards et al., 2018	USA: Jonesboro\, Arkansas	North America	0
SRR6295265	Oryza sativa	Rice	Root	Edwards et al., 2018	USA: Jonesboro\, Arkansas	North America	0
SRR6295266	Oryza sativa	Rice	Root	Edwards et al., 2018	USA: Arbuckle\, California	North America	0
SRR6295267	Oryza sativa	Rice	Bulk	Edwards et al., 2018	USA: Jonesboro\, Arkansas	North America	0
SRR6295268	Oryza sativa	Rice	Root	Edwards et al., 2018	USA: Jonesboro\, Arkansas	North America	0
SRR6295269	Oryza sativa	Rice	Bulk	Edwards et al., 2018	USA: Arbuckle\, California	North America	0
SRR6295270	Oryza sativa	Rice	Root	Edwards et al., 2018	USA: Arbuckle\, California	North America	0
SRR6295271	Oryza sativa	Rice	Root	Edwards et al., 2018	USA: Jonesboro\, Arkansas	North America	0
SRR6295272	Oryza sativa	Rice	Root	Edwards et al., 2018	USA: Arbuckle\, California	North America	0
SRR6295273	Oryza sativa	Rice	Root	Edwards et al., 2018	USA: Jonesboro\, Arkansas	North America	0
SRR6295274	Oryza sativa	Rice	Root	Edwards et al., 2018	USA: Jonesboro\, Arkansas	North America	0
SRR6295275	Oryza sativa	Rice	Root	Edwards et al., 2018	USA: Jonesboro\, Arkansas	North America	0
SRR6295276	Oryza sativa	Rice	Root	Edwards et al., 2018	USA: Jonesboro\, Arkansas	North America	0
SRR6295277	Oryza sativa	Rice	Root	Edwards et al., 2018	USA: Arbuckle\, California	North America	0
SRR6295278	Oryza sativa	Rice	Root	Edwards et al., 2018	USA: Arbuckle\, California	North America	0
SRR6295279	Oryza sativa	Rice	Bulk	Edwards et al., 2018	USA: Arbuckle\, California	North America	0
SRR6295280	Oryza sativa	Rice	Root	Edwards et al., 2018	USA: Arbuckle\, California	North America	0
SRR6295281	Oryza sativa	Rice	Root	Edwards et al., 2018	USA: Arbuckle\, California	North America	0
SRR6295282	Oryza sativa	Rice	Bulk	Edwards et al., 2018	USA: Arbuckle\, California	North America	0
SRR6295283	Oryza sativa	Rice	Root	Edwards et al., 2018	USA: Arbuckle\, California	North America	0
SRR6295284	Oryza sativa	Rice	Root	Edwards et al., 2018	USA: Arbuckle\, California	North America	0
SRR6295285	Oryza sativa	Rice	Root	Edwards et al., 2018	USA: Arbuckle\, California	North America	0
SRR6295286	Oryza sativa	Rice	Root	Edwards et al., 2018	USA: Arbuckle\, California	North America	0
SRR6295287	Oryza sativa	Rice	Bulk	Edwards et al., 2018	USA: Arbuckle\, California	North America	0
SRR6295288	Oryza sativa	Rice	Root	Edwards et al., 2018	USA: Arbuckle\, California	North America	0
SRR6295289	Oryza sativa	Rice	Root	Edwards et al., 2018	USA: Arbuckle\, California	North America	0
SRR6295290	Oryza sativa	Rice	Root	Edwards et al., 2018	USA: Arbuckle\, California	North America	0
SRR6295291	Oryza sativa	Rice	Root	Edwards et al., 2018	USA: Arbuckle\, California	North America	0
SRR6295292	Oryza sativa	Rice	Root	Edwards et al., 2018	USA: Arbuckle\, California	North America	0
SRR6295293	Oryza sativa	Rice	Bulk	Edwards et al., 2018	USA: Arbuckle\, California	North America	0
SRR6295294	Oryza sativa	Rice	Root	Edwards et al., 2018	USA: Arbuckle\, California	North America	0
SRR6295295	Oryza sativa	Rice	Root	Edwards et al., 2018	USA: Arbuckle\, California	North America	0.0684268
SRR6295296	Oryza sativa	Rice	Root	Edwards et al., 2018	USA: Arbuckle\, California	North America	0
SRR6295297	Oryza sativa	Rice	Root	Edwards et al., 2018	USA: Arbuckle\, California	North America	0
SRR6295298	Oryza sativa	Rice	Root	Edwards et al., 2018	USA: Jonesboro\, Arkansas	North America	0
SRR6295299	Oryza sativa	Rice	Root	Edwards et al., 2018	USA: Arbuckle\, California	North America	0.138462
SRR6295300	Oryza sativa	Rice	Root	Edwards et al., 2018	USA: Arbuckle\, California	North America	0
SRR6295301	Oryza sativa	Rice	Root	Edwards et al., 2018	USA: Arbuckle\, California	North America	0
SRR6295302	Oryza sativa	Rice	Root	Edwards et al., 2018	USA: Arbuckle\, California	North America	0
SRR6295303	Oryza sativa	Rice	Root	Edwards et al., 2018	USA: Arbuckle\, California	North America	0
SRR6295304	Oryza sativa	Rice	Root	Edwards et al., 2018	USA: Arbuckle\, California	North America	0
SRR6295305	Oryza sativa	Rice	Root	Edwards et al., 2018	USA: Arbuckle\, California	North America	0
SRR6295306	Oryza sativa	Rice	Root	Edwards et al., 2018	USA: Arbuckle\, California	North America	0
SRR6295307	Oryza sativa	Rice	Root	Edwards et al., 2018	USA: Arbuckle\, California	North America	0
SRR6295308	Oryza sativa	Rice	Root	Edwards et al., 2018	USA: Arbuckle\, California	North America	0
SRR6295309	Oryza sativa	Rice	Root	Edwards et al., 2018	USA: Arbuckle\, California	North America	0
SRR6295310	Oryza sativa	Rice	Root	Edwards et al., 2018	USA: Jonesboro\, Arkansas	North America	0
SRR6295311	Oryza sativa	Rice	Root	Edwards et al., 2018	USA: Arbuckle\, California	North America	0
SRR6295312	Oryza sativa	Rice	Root	Edwards et al., 2018	USA: Arbuckle\, California	North America	0
SRR6295313	Oryza sativa	Rice	Root	Edwards et al., 2018	USA: Arbuckle\, California	North America	0
SRR6295314	Oryza sativa	Rice	Root	Edwards et al., 2018	USA: Arbuckle\, California	North America	0
SRR6295315	Oryza sativa	Rice	Root	Edwards et al., 2018	USA: Arbuckle\, California	North America	0.0517625
SRR6295316	Oryza sativa	Rice	Root	Edwards et al., 2018	USA: Jonesboro\, Arkansas	North America	0
SRR6295317	Oryza sativa	Rice	Root	Edwards et al., 2018	USA: Arbuckle\, California	North America	0.0652591
SRR6295318	Oryza sativa	Rice	Root	Edwards et al., 2018	USA: Arbuckle\, California	North America	0
SRR6295319	Oryza sativa	Rice	Root	Edwards et al., 2018	USA: Arbuckle\, California	North America	0.0618349
SRR6295320	Oryza sativa	Rice	Root	Edwards et al., 2018	USA: Jonesboro\, Arkansas	North America	0.0299058
SRR6295321	Oryza sativa	Rice	Root	Edwards et al., 2018	USA: Jonesboro\, Arkansas	North America	0
SRR6295322	Oryza sativa	Rice	Root	Edwards et al., 2018	USA: Arbuckle\, California	North America	2.22022
SRR6295323	Oryza sativa	Rice	Root	Edwards et al., 2018	USA: Arbuckle\, California	North America	0.019992
SRR6295324	Oryza sativa	Rice	Root	Edwards et al., 2018	USA: Arbuckle\, California	North America	0.431086
SRR6295325	Oryza sativa	Rice	Bulk	Edwards et al., 2018	USA: Arbuckle\, California	North America	0
SRR6295326	Oryza sativa	Rice	Root	Edwards et al., 2018	USA: Arbuckle\, California	North America	0
SRR6295327	Oryza sativa	Rice	Root	Edwards et al., 2018	USA: Arbuckle\, California	North America	0
SRR6295328	Oryza sativa	Rice	Root	Edwards et al., 2018	USA: Arbuckle\, California	North America	0
SRR6295329	Oryza sativa	Rice	Root	Edwards et al., 2018	USA: Arbuckle\, California	North America	0
SRR6295330	Oryza sativa	Rice	Root	Edwards et al., 2018	USA: Arbuckle\, California	North America	0
SRR6295331	Oryza sativa	Rice	Root	Edwards et al., 2018	USA: Arbuckle\, California	North America	0
SRR6295332	Oryza sativa	Rice	Root	Edwards et al., 2018	USA: Arbuckle\, California	North America	0
SRR6295333	Oryza sativa	Rice	Root	Edwards et al., 2018	USA: Arbuckle\, California	North America	0
SRR6295334	Oryza sativa	Rice	Root	Edwards et al., 2018	USA: Arbuckle\, California	North America	0
SRR6295335	Oryza sativa	Rice	Root	Edwards et al., 2018	USA: Arbuckle\, California	North America	0
SRR6295336	Oryza sativa	Rice	Bulk	Edwards et al., 2018	USA: Arbuckle\, California	North America	0
SRR6295337	Oryza sativa	Rice	Root	Edwards et al., 2018	USA: Arbuckle\, California	North America	0
SRR6295338	Oryza sativa	Rice	Root	Edwards et al., 2018	USA: Arbuckle\, California	North America	0
SRR6295339	Oryza sativa	Rice	Root	Edwards et al., 2018	USA: Arbuckle\, California	North America	0
SRR6295340	Oryza sativa	Rice	Bulk	Edwards et al., 2018	USA: Arbuckle\, California	North America	0
SRR6295341	Oryza sativa	Rice	Root	Edwards et al., 2018	USA: Jonesboro\, Arkansas	North America	0
SRR6295342	Oryza sativa	Rice	Root	Edwards et al., 2018	USA: Jonesboro\, Arkansas	North America	0
SRR6295343	Oryza sativa	Rice	Root	Edwards et al., 2018	USA: Arbuckle\, California	North America	0.173851
SRR6295344	Oryza sativa	Rice	Root	Edwards et al., 2018	USA: Jonesboro\, Arkansas	North America	0
SRR6295345	Oryza sativa	Rice	Root	Edwards et al., 2018	USA: Arbuckle\, California	North America	0.0927897
SRR6295346	Oryza sativa	Rice	Root	Edwards et al., 2018	USA: Arbuckle\, California	North America	0.564884
SRR6295347	Oryza sativa	Rice	Root	Edwards et al., 2018	USA: Arbuckle\, California	North America	0.054447
SRR6295348	Oryza sativa	Rice	Root	Edwards et al., 2018	USA: Arbuckle\, California	North America	0.0573293
SRR6295349	Oryza sativa	Rice	Root	Edwards et al., 2018	USA: Arbuckle\, California	North America	0.0204893
SRR6295350	Oryza sativa	Rice	Root	Edwards et al., 2018	USA: Jonesboro\, Arkansas	North America	0
SRR6295351	Oryza sativa	Rice	Root	Edwards et al., 2018	USA: Arbuckle\, California	North America	0.0453669
SRR6295352	Oryza sativa	Rice	Root	Edwards et al., 2018	USA: Arbuckle\, California	North America	0.0283076
SRR6295353	Oryza sativa	Rice	Root	Edwards et al., 2018	USA: Arbuckle\, California	North America	0.279792
SRR6295354	Oryza sativa	Rice	Root	Edwards et al., 2018	USA: Arbuckle\, California	North America	0
SRR6295355	Oryza sativa	Rice	Root	Edwards et al., 2018	USA: Arbuckle\, California	North America	0.427465
SRR6295356	Oryza sativa	Rice	Root	Edwards et al., 2018	USA: Jonesboro\, Arkansas	North America	0
SRR6295357	Oryza sativa	Rice	Root	Edwards et al., 2018	USA: Arbuckle\, California	North America	0
SRR6295358	Oryza sativa	Rice	Root	Edwards et al., 2018	USA: Arbuckle\, California	North America	0
SRR6295359	Oryza sativa	Rice	Root	Edwards et al., 2018	USA: Arbuckle\, California	North America	0.0596151
SRR6295360	Oryza sativa	Rice	Root	Edwards et al., 2018	USA: Jonesboro\, Arkansas	North America	0
SRR6295361	Oryza sativa	Rice	Root	Edwards et al., 2018	USA: Arbuckle\, California	North America	0.122121
SRR6295362	Oryza sativa	Rice	Root	Edwards et al., 2018	USA: Arbuckle\, California	North America	0
SRR6295363	Oryza sativa	Rice	Root	Edwards et al., 2018	USA: Jonesboro\, Arkansas	North America	0
SRR6295364	Oryza sativa	Rice	Root	Edwards et al., 2018	USA: Arbuckle\, California	North America	0
SRR6295365	Oryza sativa	Rice	Root	Edwards et al., 2018	USA: Arbuckle\, California	North America	0
SRR6295366	Oryza sativa	Rice	Root	Edwards et al., 2018	USA: Arbuckle\, California	North America	0
SRR6295367	Oryza sativa	Rice	Root	Edwards et al., 2018	USA: Arbuckle\, California	North America	0
SRR6295368	Oryza sativa	Rice	Root	Edwards et al., 2018	USA: Arbuckle\, California	North America	0
SRR6295369	Oryza sativa	Rice	Root	Edwards et al., 2018	USA: Arbuckle\, California	North America	0
SRR6295370	Oryza sativa	Rice	Root	Edwards et al., 2018	USA: Arbuckle\, California	North America	0
SRR6295371	Oryza sativa	Rice	Root	Edwards et al., 2018	USA: Jonesboro\, Arkansas	North America	0
SRR6295372	Oryza sativa	Rice	Root	Edwards et al., 2018	USA: Jonesboro\, Arkansas	North America	0
SRR6295373	Oryza sativa	Rice	Root	Edwards et al., 2018	USA: Arbuckle\, California	North America	0
SRR6295374	Oryza sativa	Rice	Root	Edwards et al., 2018	USA: Arbuckle\, California	North America	0
SRR6295375	Oryza sativa	Rice	Root	Edwards et al., 2018	USA: Jonesboro\, Arkansas	North America	0
SRR6295376	Oryza sativa	Rice	Root	Edwards et al., 2018	USA: Arbuckle\, California	North America	0
SRR6295377	Oryza sativa	Rice	Root	Edwards et al., 2018	USA: Arbuckle\, California	North America	0
SRR6295378	Oryza sativa	Rice	Root	Edwards et al., 2018	USA: Jonesboro\, Arkansas	North America	0.393222
SRR6295379	Oryza sativa	Rice	Root	Edwards et al., 2018	USA: Arbuckle\, California	North America	0
SRR6295380	Oryza sativa	Rice	Root	Edwards et al., 2018	USA: Arbuckle\, California	North America	0
SRR6295381	Oryza sativa	Rice	Root	Edwards et al., 2018	USA: Arbuckle\, California	North America	0
SRR6295382	Oryza sativa	Rice	Root	Edwards et al., 2018	USA: Arbuckle\, California	North America	0.0406847
SRR6295383	Oryza sativa	Rice	Root	Edwards et al., 2018	USA: Arbuckle\, California	North America	0
SRR6295384	Oryza sativa	Rice	Root	Edwards et al., 2018	USA: Arbuckle\, California	North America	0
SRR6295385	Oryza sativa	Rice	Root	Edwards et al., 2018	USA: Arbuckle\, California	North America	0.0520833
SRR6295386	Oryza sativa	Rice	Root	Edwards et al., 2018	USA: Arbuckle\, California	North America	0
SRR6295387	Oryza sativa	Rice	Root	Edwards et al., 2018	USA: Jonesboro\, Arkansas	North America	0.226774
SRR6295388	Oryza sativa	Rice	Root	Edwards et al., 2018	USA: Jonesboro\, Arkansas	North America	0
SRR6295389	Oryza sativa	Rice	Root	Edwards et al., 2018	USA: Jonesboro\, Arkansas	North America	0
SRR6295390	Oryza sativa	Rice	Root	Edwards et al., 2018	USA: Jonesboro\, Arkansas	North America	0
SRR6295391	Oryza sativa	Rice	Root	Edwards et al., 2018	USA: Arbuckle\, California	North America	0
SRR6295392	Oryza sativa	Rice	Root	Edwards et al., 2018	USA: Jonesboro\, Arkansas	North America	0.251423
SRR6295393	Oryza sativa	Rice	Root	Edwards et al., 2018	USA: Jonesboro\, Arkansas	North America	0.219075
SRR6295394	Oryza sativa	Rice	Root	Edwards et al., 2018	USA: Jonesboro\, Arkansas	North America	0
SRR6295395	Oryza sativa	Rice	Root	Edwards et al., 2018	USA: Jonesboro\, Arkansas	North America	0
SRR6295396	Oryza sativa	Rice	Root	Edwards et al., 2018	USA: Jonesboro\, Arkansas	North America	0.349798
SRR6295397	Oryza sativa	Rice	Root	Edwards et al., 2018	USA: Jonesboro\, Arkansas	North America	0.462715
SRR6295398	Oryza sativa	Rice	Root	Edwards et al., 2018	USA: Jonesboro\, Arkansas	North America	0.173367
SRR6295399	Oryza sativa	Rice	Root	Edwards et al., 2018	USA: Jonesboro\, Arkansas	North America	0
SRR6295400	Oryza sativa	Rice	Root	Edwards et al., 2018	USA: Arbuckle\, California	North America	0
SRR6295401	Oryza sativa	Rice	Root	Edwards et al., 2018	USA: Arbuckle\, California	North America	0
SRR6295402	Oryza sativa	Rice	Bulk	Edwards et al., 2018	USA: Arbuckle\, California	North America	0
SRR6295403	Oryza sativa	Rice	Root	Edwards et al., 2018	USA: Arbuckle\, California	North America	1.40014
SRR6295404	Oryza sativa	Rice	Root	Edwards et al., 2018	USA: Arbuckle\, California	North America	0
SRR6295405	Oryza sativa	Rice	Root	Edwards et al., 2018	USA: Arbuckle\, California	North America	0
SRR6295406	Oryza sativa	Rice	Root	Edwards et al., 2018	USA: Arbuckle\, California	North America	0
SRR6295407	Oryza sativa	Rice	Root	Edwards et al., 2018	USA: Arbuckle\, California	North America	0.0533178
SRR6295408	Oryza sativa	Rice	Root	Edwards et al., 2018	USA: Arbuckle\, California	North America	0
SRR6295409	Oryza sativa	Rice	Root	Edwards et al., 2018	USA: Arbuckle\, California	North America	0.0121822
SRR6295410	Oryza sativa	Rice	Root	Edwards et al., 2018	USA: Arbuckle\, California	North America	0.063912
SRR6295411	Oryza sativa	Rice	Root	Edwards et al., 2018	USA: Arbuckle\, California	North America	0
SRR6295412	Oryza sativa	Rice	Root	Edwards et al., 2018	USA: Arbuckle\, California	North America	0
SRR6295413	Oryza sativa	Rice	Root	Edwards et al., 2018	USA: Arbuckle\, California	North America	0
SRR6295414	Oryza sativa	Rice	Root	Edwards et al., 2018	USA: Jonesboro\, Arkansas	North America	0
SRR6295415	Oryza sativa	Rice	Root	Edwards et al., 2018	USA: Jonesboro\, Arkansas	North America	0
SRR6295416	Oryza sativa	Rice	Root	Edwards et al., 2018	USA: Jonesboro\, Arkansas	North America	0
SRR6295417	Oryza sativa	Rice	Root	Edwards et al., 2018	USA: Jonesboro\, Arkansas	North America	0
SRR6295418	Oryza sativa	Rice	Root	Edwards et al., 2018	USA: Jonesboro\, Arkansas	North America	0
SRR6295419	Oryza sativa	Rice	Root	Edwards et al., 2018	USA: Jonesboro\, Arkansas	North America	0
SRR6295420	Oryza sativa	Rice	Root	Edwards et al., 2018	USA: Jonesboro\, Arkansas	North America	0
SRR6295421	Oryza sativa	Rice	Root	Edwards et al., 2018	USA: Jonesboro\, Arkansas	North America	0
SRR6295422	Oryza sativa	Rice	Root	Edwards et al., 2018	USA: Jonesboro\, Arkansas	North America	0
SRR6295423	Oryza sativa	Rice	Root	Edwards et al., 2018	USA: Jonesboro\, Arkansas	North America	0
SRR6295424	Oryza sativa	Rice	Root	Edwards et al., 2018	USA: Jonesboro\, Arkansas	North America	0.19605
SRR6295425	Oryza sativa	Rice	Root	Edwards et al., 2018	USA: Jonesboro\, Arkansas	North America	0.043723
SRR6295426	Oryza sativa	Rice	Root	Edwards et al., 2018	USA: Jonesboro\, Arkansas	North America	0.554816
SRR6295427	Oryza sativa	Rice	Root	Edwards et al., 2018	USA: Arbuckle\, California	North America	0
SRR6295428	Oryza sativa	Rice	Root	Edwards et al., 2018	USA: Arbuckle\, California	North America	0
SRR6295429	Oryza sativa	Rice	Root	Edwards et al., 2018	USA: Arbuckle\, California	North America	0.0678349
SRR6295430	Oryza sativa	Rice	Root	Edwards et al., 2018	USA: Arbuckle\, California	North America	0
SRR6295431	Oryza sativa	Rice	Root	Edwards et al., 2018	USA: Arbuckle\, California	North America	0
SRR6295432	Oryza sativa	Rice	Root	Edwards et al., 2018	USA: Arbuckle\, California	North America	0
SRR6295433	Oryza sativa	Rice	Root	Edwards et al., 2018	USA: Arbuckle\, California	North America	0
SRR6295434	Oryza sativa	Rice	Root	Edwards et al., 2018	USA: Arbuckle\, California	North America	0.0245426
SRR6295435	Oryza sativa	Rice	Root	Edwards et al., 2018	USA: Arbuckle\, California	North America	0
SRR6295436	Oryza sativa	Rice	Root	Edwards et al., 2018	USA: Arbuckle\, California	North America	0
SRR6295437	Oryza sativa	Rice	Root	Edwards et al., 2018	USA: Arbuckle\, California	North America	0
SRR6295438	Oryza sativa	Rice	Root	Edwards et al., 2018	USA: Arbuckle\, California	North America	0
SRR6295439	Oryza sativa	Rice	Root	Edwards et al., 2018	USA: Arbuckle\, California	North America	0
SRR6295440	Oryza sativa	Rice	Root	Edwards et al., 2018	USA: Arbuckle\, California	North America	0
SRR6295441	Oryza sativa	Rice	Root	Edwards et al., 2018	USA: Arbuckle\, California	North America	0
SRR6295442	Oryza sativa	Rice	Bulk	Edwards et al., 2018	USA: Arbuckle\, California	North America	0
SRR6295443	Oryza sativa	Rice	Bulk	Edwards et al., 2018	USA: Jonesboro\, Arkansas	North America	0
SRR6295444	Oryza sativa	Rice	Bulk	Edwards et al., 2018	USA: Jonesboro\, Arkansas	North America	0
SRR6295445	Oryza sativa	Rice	Bulk	Edwards et al., 2018	USA: Jonesboro\, Arkansas	North America	0
SRR6295446	Oryza sativa	Rice	Root	Edwards et al., 2018	USA: Jonesboro\, Arkansas	North America	0
SRR6295447	Oryza sativa	Rice	Bulk	Edwards et al., 2018	USA: Jonesboro\, Arkansas	North America	0
SRR6295448	Oryza sativa	Rice	Bulk	Edwards et al., 2018	USA: Jonesboro\, Arkansas	North America	0
SRR6295449	Oryza sativa	Rice	Bulk	Edwards et al., 2018	USA: Jonesboro\, Arkansas	North America	0
SRR6295450	Oryza sativa	Rice	Bulk	Edwards et al., 2018	USA: Jonesboro\, Arkansas	North America	0
SRR6295451	Oryza sativa	Rice	Bulk	Edwards et al., 2018	USA: Jonesboro\, Arkansas	North America	0.0573806
SRR6295452	Oryza sativa	Rice	Bulk	Edwards et al., 2018	USA: Jonesboro\, Arkansas	North America	0
SRR6295453	Oryza sativa	Rice	Bulk	Edwards et al., 2018	USA: Jonesboro\, Arkansas	North America	0.204752
SRR6295454	Oryza sativa	Rice	Bulk	Edwards et al., 2018	USA: Jonesboro\, Arkansas	North America	0.346094
SRR6295455	Oryza sativa	Rice	Root	Edwards et al., 2018	USA: Jonesboro\, Arkansas	North America	0
SRR6295456	Oryza sativa	Rice	Root	Edwards et al., 2018	USA: Jonesboro\, Arkansas	North America	0
SRR6295457	Oryza sativa	Rice	Bulk	Edwards et al., 2018	USA: Jonesboro\, Arkansas	North America	0
SRR6295458	Oryza sativa	Rice	Bulk	Edwards et al., 2018	USA: Jonesboro\, Arkansas	North America	0
SRR6295459	Oryza sativa	Rice	Root	Edwards et al., 2018	USA: Arbuckle\, California	North America	0
SRR6295460	Oryza sativa	Rice	Root	Edwards et al., 2018	USA: Arbuckle\, California	North America	0
SRR6295461	Oryza sativa	Rice	Bulk	Edwards et al., 2018	USA: Arbuckle\, California	North America	0
SRR6295462	Oryza sativa	Rice	Root	Edwards et al., 2018	USA: Arbuckle\, California	North America	0
SRR6295463	Oryza sativa	Rice	Root	Edwards et al., 2018	USA: Arbuckle\, California	North America	0
SRR6295464	Oryza sativa	Rice	Root	Edwards et al., 2018	USA: Arbuckle\, California	North America	0
SRR6295465	Oryza sativa	Rice	Bulk	Edwards et al., 2018	USA: Arbuckle\, California	North America	0
SRR6295466	Oryza sativa	Rice	Root	Edwards et al., 2018	USA: Arbuckle\, California	North America	0
SRR6295467	Oryza sativa	Rice	Root	Edwards et al., 2018	USA: Arbuckle\, California	North America	0
SRR6295468	Oryza sativa	Rice	Bulk	Edwards et al., 2018	USA: Arbuckle\, California	North America	0
SRR6295469	Oryza sativa	Rice	Root	Edwards et al., 2018	USA: Arbuckle\, California	North America	0
SRR6295470	Oryza sativa	Rice	Root	Edwards et al., 2018	USA: Arbuckle\, California	North America	0
SRR6295471	Oryza sativa	Rice	Root	Edwards et al., 2018	USA: Arbuckle\, California	North America	0
SRR6295472	Oryza sativa	Rice	Root	Edwards et al., 2018	USA: Arbuckle\, California	North America	0
SRR6295473	Oryza sativa	Rice	Root	Edwards et al., 2018	USA: Arbuckle\, California	North America	0.0518995
SRR6295474	Oryza sativa	Rice	Root	Edwards et al., 2018	USA: Arbuckle\, California	North America	0.161048
SRR6295475	Oryza sativa	Rice	Root	Edwards et al., 2018	USA: Arbuckle\, California	North America	0
SRR6295476	Oryza sativa	Rice	Root	Edwards et al., 2018	USA: Jonesboro\, Arkansas	North America	0
SRR6295477	Oryza sativa	Rice	Root	Edwards et al., 2018	USA: Jonesboro\, Arkansas	North America	0
SRR6295478	Oryza sativa	Rice	Root	Edwards et al., 2018	USA: Jonesboro\, Arkansas	North America	0
SRR6295479	Oryza sativa	Rice	Root	Edwards et al., 2018	USA: Jonesboro\, Arkansas	North America	0
SRR6295480	Oryza sativa	Rice	Root	Edwards et al., 2018	USA: Jonesboro\, Arkansas	North America	0
SRR6295481	Oryza sativa	Rice	Root	Edwards et al., 2018	USA: Jonesboro\, Arkansas	North America	0
SRR6295482	Oryza sativa	Rice	Root	Edwards et al., 2018	USA: Jonesboro\, Arkansas	North America	0
SRR6295483	Oryza sativa	Rice	Root	Edwards et al., 2018	USA: Jonesboro\, Arkansas	North America	0
SRR6295484	Oryza sativa	Rice	Bulk	Edwards et al., 2018	USA: Jonesboro\, Arkansas	North America	0
SRR6295485	Oryza sativa	Rice	Root	Edwards et al., 2018	USA: Jonesboro\, Arkansas	North America	0
SRR6295486	Oryza sativa	Rice	Root	Edwards et al., 2018	USA: Arbuckle\, California	North America	0
SRR6295487	Oryza sativa	Rice	Root	Edwards et al., 2018	USA: Jonesboro\, Arkansas	North America	0
SRR6295488	Oryza sativa	Rice	Root	Edwards et al., 2018	USA: Jonesboro\, Arkansas	North America	0
SRR6295489	Oryza sativa	Rice	Root	Edwards et al., 2018	USA: Jonesboro\, Arkansas	North America	0
SRR6295490	Oryza sativa	Rice	Root	Edwards et al., 2018	USA: Jonesboro\, Arkansas	North America	0
SRR6295491	Oryza sativa	Rice	Root	Edwards et al., 2018	USA: Jonesboro\, Arkansas	North America	0
SRR6295492	Oryza sativa	Rice	Root	Edwards et al., 2018	USA: Jonesboro\, Arkansas	North America	0
SRR6295493	Oryza sativa	Rice	Root	Edwards et al., 2018	USA: Arbuckle\, California	North America	0.0506604
SRR6295494	Oryza sativa	Rice	Root	Edwards et al., 2018	USA: Arbuckle\, California	North America	0
SRR6295495	Oryza sativa	Rice	Root	Edwards et al., 2018	USA: Arbuckle\, California	North America	0
SRR6295496	Oryza sativa	Rice	Root	Edwards et al., 2018	USA: Jonesboro\, Arkansas	North America	0.286875
SRR6295497	Oryza sativa	Rice	Root	Edwards et al., 2018	USA: Jonesboro\, Arkansas	North America	0
SRR6295498	Oryza sativa	Rice	Root	Edwards et al., 2018	USA: Jonesboro\, Arkansas	North America	0.209424
SRR6295499	Oryza sativa	Rice	Root	Edwards et al., 2018	USA: Jonesboro\, Arkansas	North America	0
SRR6295500	Oryza sativa	Rice	Root	Edwards et al., 2018	USA: Jonesboro\, Arkansas	North America	0
SRR6295501	Oryza sativa	Rice	Bulk	Edwards et al., 2018	USA: Arbuckle\, California	North America	0
SRR6295502	Oryza sativa	Rice	Bulk	Edwards et al., 2018	USA: Arbuckle\, California	North America	0
SRR6295503	Oryza sativa	Rice	Root	Edwards et al., 2018	USA: Arbuckle\, California	North America	0
SRR6295504	Oryza sativa	Rice	Root	Edwards et al., 2018	USA: Arbuckle\, California	North America	0
SRR6295505	Oryza sativa	Rice	Root	Edwards et al., 2018	USA: Arbuckle\, California	North America	0
SRR6295506	Oryza sativa	Rice	Root	Edwards et al., 2018	USA: Arbuckle\, California	North America	0
SRR6295507	Oryza sativa	Rice	Root	Edwards et al., 2018	USA: Arbuckle\, California	North America	0
SRR6295508	Oryza sativa	Rice	Root	Edwards et al., 2018	USA: Arbuckle\, California	North America	0
SRR6295509	Oryza sativa	Rice	Root	Edwards et al., 2018	USA: Arbuckle\, California	North America	0
SRR6295510	Oryza sativa	Rice	Root	Edwards et al., 2018	USA: Arbuckle\, California	North America	0
SRR6295511	Oryza sativa	Rice	Root	Edwards et al., 2018	USA: Arbuckle\, California	North America	0
SRR6295512	Oryza sativa	Rice	Root	Edwards et al., 2018	USA: Arbuckle\, California	North America	0
SRR6295513	Oryza sativa	Rice	Root	Edwards et al., 2018	USA: Arbuckle\, California	North America	0
SRR6295514	Oryza sativa	Rice	Root	Edwards et al., 2018	USA: Arbuckle\, California	North America	0
SRR6295515	Oryza sativa	Rice	Root	Edwards et al., 2018	USA: Arbuckle\, California	North America	0.00736395
SRR6295516	Oryza sativa	Rice	Root	Edwards et al., 2018	USA: Arbuckle\, California	North America	0
SRR6295517	Oryza sativa	Rice	Root	Edwards et al., 2018	USA: Arbuckle\, California	North America	0
SRR6295518	Oryza sativa	Rice	Root	Edwards et al., 2018	USA: Arbuckle\, California	North America	0
SRR6295519	Oryza sativa	Rice	Root	Edwards et al., 2018	USA: Arbuckle\, California	North America	0
SRR6295520	Oryza sativa	Rice	Root	Edwards et al., 2018	USA: Arbuckle\, California	North America	0
SRR6295521	Oryza sativa	Rice	Root	Edwards et al., 2018	USA: Arbuckle\, California	North America	0
SRR6295522	Oryza sativa	Rice	Root	Edwards et al., 2018	USA: Arbuckle\, California	North America	0
SRR6295523	Oryza sativa	Rice	Root	Edwards et al., 2018	USA: Arbuckle\, California	North America	0
SRR6295524	Oryza sativa	Rice	Root	Edwards et al., 2018	USA: Arbuckle\, California	North America	0
SRR6295525	Oryza sativa	Rice	Bulk	Edwards et al., 2018	USA: Arbuckle\, California	North America	0
SRR6295526	Oryza sativa	Rice	Root	Edwards et al., 2018	USA: Arbuckle\, California	North America	0
SRR6295527	Oryza sativa	Rice	Root	Edwards et al., 2018	USA: Arbuckle\, California	North America	0
SRR6295528	Oryza sativa	Rice	Root	Edwards et al., 2018	USA: Jonesboro\, Arkansas	North America	0
SRR6295529	Oryza sativa	Rice	Root	Edwards et al., 2018	USA: Arbuckle\, California	North America	0
SRR6295530	Oryza sativa	Rice	Root	Edwards et al., 2018	USA: Arbuckle\, California	North America	0
SRR6295531	Oryza sativa	Rice	Root	Edwards et al., 2018	USA: Arbuckle\, California	North America	0
SRR6295532	Oryza sativa	Rice	Root	Edwards et al., 2018	USA: Jonesboro\, Arkansas	North America	0
SRR6295533	Oryza sativa	Rice	Bulk	Edwards et al., 2018	USA: Arbuckle\, California	North America	0
SRR6295534	Oryza sativa	Rice	Root	Edwards et al., 2018	USA: Arbuckle\, California	North America	0
SRR6295535	Oryza sativa	Rice	Root	Edwards et al., 2018	USA: Jonesboro\, Arkansas	North America	0
SRR6295536	Oryza sativa	Rice	Root	Edwards et al., 2018	USA: Jonesboro\, Arkansas	North America	0
SRR6295537	Oryza sativa	Rice	Root	Edwards et al., 2018	USA: Jonesboro\, Arkansas	North America	0
SRR6295538	Oryza sativa	Rice	Root	Edwards et al., 2018	USA: Jonesboro\, Arkansas	North America	0
SRR6295539	Oryza sativa	Rice	Root	Edwards et al., 2018	USA: Jonesboro\, Arkansas	North America	0.251046
SRR6295540	Oryza sativa	Rice	Root	Edwards et al., 2018	USA: Arbuckle\, California	North America	0
SRR6295541	Oryza sativa	Rice	Root	Edwards et al., 2018	USA: Arbuckle\, California	North America	0
SRR6295542	Oryza sativa	Rice	Root	Edwards et al., 2018	USA: Jonesboro\, Arkansas	North America	0
SRR6295543	Oryza sativa	Rice	Bulk	Edwards et al., 2018	USA: Arbuckle\, California	North America	0
SRR6295544	Oryza sativa	Rice	Root	Edwards et al., 2018	USA: Arbuckle\, California	North America	0
SRR6295545	Oryza sativa	Rice	Root	Edwards et al., 2018	USA: Arbuckle\, California	North America	0
SRR6295546	Oryza sativa	Rice	Root	Edwards et al., 2018	USA: Arbuckle\, California	North America	0
SRR6295547	Oryza sativa	Rice	Root	Edwards et al., 2018	USA: Arbuckle\, California	North America	0
SRR6295548	Oryza sativa	Rice	Root	Edwards et al., 2018	USA: Jonesboro\, Arkansas	North America	0
SRR6295549	Oryza sativa	Rice	Root	Edwards et al., 2018	USA: Arbuckle\, California	North America	0
SRR6295550	Oryza sativa	Rice	Bulk	Edwards et al., 2018	USA: Jonesboro\, Arkansas	North America	0
SRR6295551	Oryza sativa	Rice	Root	Edwards et al., 2018	USA: Arbuckle\, California	North America	0.0185874
SRR6295552	Oryza sativa	Rice	Root	Edwards et al., 2018	USA: Jonesboro\, Arkansas	North America	0
SRR6295553	Oryza sativa	Rice	Root	Edwards et al., 2018	USA: Arbuckle\, California	North America	0
SRR6295554	Oryza sativa	Rice	Root	Edwards et al., 2018	USA: Arbuckle\, California	North America	0
SRR6295555	Oryza sativa	Rice	Root	Edwards et al., 2018	USA: Arbuckle\, California	North America	0.260094
SRR6295556	Oryza sativa	Rice	Root	Edwards et al., 2018	USA: Arbuckle\, California	North America	0
SRR6295557	Oryza sativa	Rice	Bulk	Edwards et al., 2018	USA: Arbuckle\, California	North America	0
SRR6295558	Oryza sativa	Rice	Root	Edwards et al., 2018	USA: Arbuckle\, California	North America	0
SRR6295559	Oryza sativa	Rice	Root	Edwards et al., 2018	USA: Arbuckle\, California	North America	0
SRR6295560	Oryza sativa	Rice	Root	Edwards et al., 2018	USA: Arbuckle\, California	North America	0
SRR6295561	Oryza sativa	Rice	Bulk	Edwards et al., 2018	USA: Arbuckle\, California	North America	0
SRR6295562	Oryza sativa	Rice	Root	Edwards et al., 2018	USA: Arbuckle\, California	North America	0
SRR6295563	Oryza sativa	Rice	Root	Edwards et al., 2018	USA: Arbuckle\, California	North America	0.0620818
SRR6295564	Oryza sativa	Rice	Root	Edwards et al., 2018	USA: Arbuckle\, California	North America	0
SRR6295565	Oryza sativa	Rice	Root	Edwards et al., 2018	USA: Arbuckle\, California	North America	0
SRR6295566	Oryza sativa	Rice	Root	Edwards et al., 2018	USA: Arbuckle\, California	North America	0
SRR6295567	Oryza sativa	Rice	Root	Edwards et al., 2018	USA: Arbuckle\, California	North America	0
SRR6295568	Oryza sativa	Rice	Bulk	Edwards et al., 2018	USA: Arbuckle\, California	North America	0
SRR6295569	Oryza sativa	Rice	Root	Edwards et al., 2018	USA: Arbuckle\, California	North America	0.409417
SRR6295570	Oryza sativa	Rice	Root	Edwards et al., 2018	USA: Arbuckle\, California	North America	0.0664423
SRR6295571	Oryza sativa	Rice	Bulk	Edwards et al., 2018	USA: Arbuckle\, California	North America	0
SRR6295572	Oryza sativa	Rice	Root	Edwards et al., 2018	USA: Arbuckle\, California	North America	0.0372558
SRR6295573	Oryza sativa	Rice	Root	Edwards et al., 2018	USA: Arbuckle\, California	North America	0
SRR6295574	Oryza sativa	Rice	Root	Edwards et al., 2018	USA: Jonesboro\, Arkansas	North America	0
SRR6295575	Oryza sativa	Rice	Root	Edwards et al., 2018	USA: Jonesboro\, Arkansas	North America	0
SRR6295576	Oryza sativa	Rice	Root	Edwards et al., 2018	USA: Jonesboro\, Arkansas	North America	0
SRR6295577	Oryza sativa	Rice	Root	Edwards et al., 2018	USA: Jonesboro\, Arkansas	North America	0
SRR6295578	Oryza sativa	Rice	Root	Edwards et al., 2018	USA: Jonesboro\, Arkansas	North America	0
SRR6295579	Oryza sativa	Rice	Root	Edwards et al., 2018	USA: Arbuckle\, California	North America	0
SRR6295580	Oryza sativa	Rice	Root	Edwards et al., 2018	USA: Arbuckle\, California	North America	0
SRR6295581	Oryza sativa	Rice	Root	Edwards et al., 2018	USA: Jonesboro\, Arkansas	North America	0
SRR6295582	Oryza sativa	Rice	Root	Edwards et al., 2018	USA: Jonesboro\, Arkansas	North America	0
SRR6295583	Oryza sativa	Rice	Root	Edwards et al., 2018	USA: Jonesboro\, Arkansas	North America	0
SRR6295584	Oryza sativa	Rice	Root	Edwards et al., 2018	USA: Jonesboro\, Arkansas	North America	0
SRR6295585	Oryza sativa	Rice	Root	Edwards et al., 2018	USA: Jonesboro\, Arkansas	North America	0
SRR6295586	Oryza sativa	Rice	Root	Edwards et al., 2018	USA: Jonesboro\, Arkansas	North America	0
SRR6295587	Oryza sativa	Rice	Root	Edwards et al., 2018	USA: Jonesboro\, Arkansas	North America	0
SRR6295588	Oryza sativa	Rice	Root	Edwards et al., 2018	USA: Jonesboro\, Arkansas	North America	0
SRR6295589	Oryza sativa	Rice	Root	Edwards et al., 2018	USA: Arbuckle\, California	North America	0
SRR6295590	Oryza sativa	Rice	Root	Edwards et al., 2018	USA: Arbuckle\, California	North America	0.0277133
SRR6295591	Oryza sativa	Rice	Root	Edwards et al., 2018	USA: Arbuckle\, California	North America	0
SRR6295592	Oryza sativa	Rice	Root	Edwards et al., 2018	USA: Arbuckle\, California	North America	0
SRR6295593	Oryza sativa	Rice	Root	Edwards et al., 2018	USA: Arbuckle\, California	North America	0
SRR6295594	Oryza sativa	Rice	Root	Edwards et al., 2018	USA: Jonesboro\, Arkansas	North America	0.16818
SRR6295595	Oryza sativa	Rice	Root	Edwards et al., 2018	USA: Arbuckle\, California	North America	0
SRR6295596	Oryza sativa	Rice	Root	Edwards et al., 2018	USA: Jonesboro\, Arkansas	North America	0
SRR6295597	Oryza sativa	Rice	Root	Edwards et al., 2018	USA: Jonesboro\, Arkansas	North America	0
SRR6295598	Oryza sativa	Rice	Root	Edwards et al., 2018	USA: Arbuckle\, California	North America	3.50075
SRR6295599	Oryza sativa	Rice	Root	Edwards et al., 2018	USA: Jonesboro\, Arkansas	North America	0
SRR6295600	Oryza sativa	Rice	Root	Edwards et al., 2018	USA: Arbuckle\, California	North America	0.0333611
SRR6295601	Oryza sativa	Rice	Bulk	Edwards et al., 2018	USA: Jonesboro\, Arkansas	North America	0
SRR6295602	Oryza sativa	Rice	Root	Edwards et al., 2018	USA: Arbuckle\, California	North America	0
SRR6295603	Oryza sativa	Rice	Root	Edwards et al., 2018	USA: Jonesboro\, Arkansas	North America	0
SRR6295604	Oryza sativa	Rice	Root	Edwards et al., 2018	USA: Arbuckle\, California	North America	0
SRR6295605	Oryza sativa	Rice	Root	Edwards et al., 2018	USA: Jonesboro\, Arkansas	North America	0
SRR6295606	Oryza sativa	Rice	Root	Edwards et al., 2018	USA: Arbuckle\, California	North America	0
SRR6295607	Oryza sativa	Rice	Root	Edwards et al., 2018	USA: Jonesboro\, Arkansas	North America	0
SRR6295608	Oryza sativa	Rice	Root	Edwards et al., 2018	USA: Arbuckle\, California	North America	0
SRR6295609	Oryza sativa	Rice	Root	Edwards et al., 2018	USA: Jonesboro\, Arkansas	North America	0
SRR6295610	Oryza sativa	Rice	Root	Edwards et al., 2018	USA: Jonesboro\, Arkansas	North America	0
SRR6295611	Oryza sativa	Rice	Root	Edwards et al., 2018	USA: Jonesboro\, Arkansas	North America	0.0793947
SRR6295612	Oryza sativa	Rice	Root	Edwards et al., 2018	USA: Jonesboro\, Arkansas	North America	0
SRR6295613	Oryza sativa	Rice	Root	Edwards et al., 2018	USA: Jonesboro\, Arkansas	North America	0
SRR6295614	Oryza sativa	Rice	Root	Edwards et al., 2018	USA: Jonesboro\, Arkansas	North America	0
SRR6295615	Oryza sativa	Rice	Root	Edwards et al., 2018	USA: Arbuckle\, California	North America	0
SRR6295616	Oryza sativa	Rice	Root	Edwards et al., 2018	USA: Arbuckle\, California	North America	0
SRR6295617	Oryza sativa	Rice	Root	Edwards et al., 2018	USA: Jonesboro\, Arkansas	North America	0
SRR6295618	Oryza sativa	Rice	Root	Edwards et al., 2018	USA: Jonesboro\, Arkansas	North America	0
SRR6295619	Oryza sativa	Rice	Root	Edwards et al., 2018	USA: Jonesboro\, Arkansas	North America	0
SRR6295620	Oryza sativa	Rice	Root	Edwards et al., 2018	USA: Jonesboro\, Arkansas	North America	0
SRR6295621	Oryza sativa	Rice	Root	Edwards et al., 2018	USA: Arbuckle\, California	North America	0
SRR6295622	Oryza sativa	Rice	Root	Edwards et al., 2018	USA: Arbuckle\, California	North America	0
SRR6295623	Oryza sativa	Rice	Root	Edwards et al., 2018	USA: Arbuckle\, California	North America	0
SRR6295624	Oryza sativa	Rice	Root	Edwards et al., 2018	USA: Arbuckle\, California	North America	0
SRR6295625	Oryza sativa	Rice	Root	Edwards et al., 2018	USA: Arbuckle\, California	North America	0
SRR6295626	Oryza sativa	Rice	Bulk	Edwards et al., 2018	USA: Arbuckle\, California	North America	0
SRR6295627	Oryza sativa	Rice	Root	Edwards et al., 2018	USA: Arbuckle\, California	North America	0
SRR6295628	Oryza sativa	Rice	Bulk	Edwards et al., 2018	USA: Arbuckle\, California	North America	0
SRR6295629	Oryza sativa	Rice	Root	Edwards et al., 2018	USA: Arbuckle\, California	North America	0
SRR6295630	Oryza sativa	Rice	Root	Edwards et al., 2018	USA: Arbuckle\, California	North America	0.0250264
SRR6295631	Oryza sativa	Rice	Root	Edwards et al., 2018	USA: Arbuckle\, California	North America	0.165746
SRR6295632	Oryza sativa	Rice	Bulk	Edwards et al., 2018	USA: Jonesboro\, Arkansas	North America	0.548077
SRR6295633	Oryza sativa	Rice	Root	Edwards et al., 2018	USA: Arbuckle\, California	North America	0
SRR6295634	Oryza sativa	Rice	Root	Edwards et al., 2018	USA: Arbuckle\, California	North America	0
SRR6295635	Oryza sativa	Rice	Root	Edwards et al., 2018	USA: Arbuckle\, California	North America	0
SRR6295636	Oryza sativa	Rice	Root	Edwards et al., 2018	USA: Arbuckle\, California	North America	0
SRR6295637	Oryza sativa	Rice	Root	Edwards et al., 2018	USA: Arbuckle\, California	North America	0
SRR6295638	Oryza sativa	Rice	Root	Edwards et al., 2018	USA: Arbuckle\, California	North America	0
SRR6295639	Oryza sativa	Rice	Root	Edwards et al., 2018	USA: Arbuckle\, California	North America	0
SRR6295640	Oryza sativa	Rice	Root	Edwards et al., 2018	USA: Arbuckle\, California	North America	0
SRR6295641	Oryza sativa	Rice	Root	Edwards et al., 2018	USA: Jonesboro\, Arkansas	North America	0
SRR6295642	Oryza sativa	Rice	Root	Edwards et al., 2018	USA: Arbuckle\, California	North America	0
SRR6295643	Oryza sativa	Rice	Root	Edwards et al., 2018	USA: Arbuckle\, California	North America	0
SRR6295644	Oryza sativa	Rice	Root	Edwards et al., 2018	USA: Jonesboro\, Arkansas	North America	0
SRR6295645	Oryza sativa	Rice	Root	Edwards et al., 2018	USA: Arbuckle\, California	North America	0
SRR6295646	Oryza sativa	Rice	Root	Edwards et al., 2018	USA: Arbuckle\, California	North America	0
SRR6295647	Oryza sativa	Rice	Root	Edwards et al., 2018	USA: Arbuckle\, California	North America	0
SRR6295648	Oryza sativa	Rice	Root	Edwards et al., 2018	USA: Arbuckle\, California	North America	0.0411862
SRR6295649	Oryza sativa	Rice	Root	Edwards et al., 2018	USA: Arbuckle\, California	North America	0.246379
SRR6295650	Oryza sativa	Rice	Root	Edwards et al., 2018	USA: Arbuckle\, California	North America	0.0781394
SRR6295651	Oryza sativa	Rice	Root	Edwards et al., 2018	USA: Arbuckle\, California	North America	0
SRR6295652	Oryza sativa	Rice	Root	Edwards et al., 2018	USA: Arbuckle\, California	North America	0.0362209
SRR6295653	Oryza sativa	Rice	Root	Edwards et al., 2018	USA: Arbuckle\, California	North America	0
SRR6295654	Oryza sativa	Rice	Root	Edwards et al., 2018	USA: Arbuckle\, California	North America	0.213147
SRR6295655	Oryza sativa	Rice	Root	Edwards et al., 2018	USA: Arbuckle\, California	North America	0
SRR6295656	Oryza sativa	Rice	Root	Edwards et al., 2018	USA: Jonesboro\, Arkansas	North America	0
SRR6295657	Oryza sativa	Rice	Root	Edwards et al., 2018	USA: Jonesboro\, Arkansas	North America	0
SRR6295658	Oryza sativa	Rice	Root	Edwards et al., 2018	USA: Jonesboro\, Arkansas	North America	0
SRR6295659	Oryza sativa	Rice	Bulk	Edwards et al., 2018	USA: Jonesboro\, Arkansas	North America	0
SRR6295660	Oryza sativa	Rice	Root	Edwards et al., 2018	USA: Arbuckle\, California	North America	0
SRR6295661	Oryza sativa	Rice	Root	Edwards et al., 2018	USA: Arbuckle\, California	North America	0.341639
SRR6295662	Oryza sativa	Rice	Bulk	Edwards et al., 2018	USA: Jonesboro\, Arkansas	North America	0
SRR6295663	Oryza sativa	Rice	Bulk	Edwards et al., 2018	USA: Jonesboro\, Arkansas	North America	0
SRR6295664	Oryza sativa	Rice	Bulk	Edwards et al., 2018	USA: Jonesboro\, Arkansas	North America	0
SRR6295665	Oryza sativa	Rice	Root	Edwards et al., 2018	USA: Arbuckle\, California	North America	0
SRR6295666	Oryza sativa	Rice	Root	Edwards et al., 2018	USA: Arbuckle\, California	North America	0
SRR6295667	Oryza sativa	Rice	Root	Edwards et al., 2018	USA: Arbuckle\, California	North America	0
SRR6295668	Oryza sativa	Rice	Root	Edwards et al., 2018	USA: Arbuckle\, California	North America	0
SRR6295669	Oryza sativa	Rice	Bulk	Edwards et al., 2018	USA: Jonesboro\, Arkansas	North America	0
SRR6295670	Oryza sativa	Rice	Bulk	Edwards et al., 2018	USA: Jonesboro\, Arkansas	North America	0
SRR6295671	Oryza sativa	Rice	Root	Edwards et al., 2018	USA: Arbuckle\, California	North America	0
SRR6295672	Oryza sativa	Rice	Bulk	Edwards et al., 2018	USA: Jonesboro\, Arkansas	North America	0
SRR6295673	Oryza sativa	Rice	Root	Edwards et al., 2018	USA: Arbuckle\, California	North America	0.245578
SRR6295674	Oryza sativa	Rice	Root	Edwards et al., 2018	USA: Jonesboro\, Arkansas	North America	0.127669
SRR6295675	Oryza sativa	Rice	Root	Edwards et al., 2018	USA: Jonesboro\, Arkansas	North America	0.542646
SRR6295676	Oryza sativa	Rice	Root	Edwards et al., 2018	USA: Arbuckle\, California	North America	0.922756
SRR6295677	Oryza sativa	Rice	Root	Edwards et al., 2018	USA: Arbuckle\, California	North America	0.0321615
SRR6295678	Oryza sativa	Rice	Root	Edwards et al., 2018	USA: Arbuckle\, California	North America	0
SRR6295679	Oryza sativa	Rice	Root	Edwards et al., 2018	USA: Arbuckle\, California	North America	0
SRR6295680	Oryza sativa	Rice	Root	Edwards et al., 2018	USA: Arbuckle\, California	North America	0.0277911
SRR6295681	Oryza sativa	Rice	Root	Edwards et al., 2018	USA: Arbuckle\, California	North America	0.300581
SRR6295682	Oryza sativa	Rice	Root	Edwards et al., 2018	USA: Arbuckle\, California	North America	0
SRR6295683	Oryza sativa	Rice	Root	Edwards et al., 2018	USA: Arbuckle\, California	North America	0.0742832
SRR6295684	Oryza sativa	Rice	Root	Edwards et al., 2018	USA: Arbuckle\, California	North America	0.014214
SRR6295685	Oryza sativa	Rice	Root	Edwards et al., 2018	USA: Arbuckle\, California	North America	0.0535045
SRR6295686	Oryza sativa	Rice	Root	Edwards et al., 2018	USA: Arbuckle\, California	North America	0
SRR6295687	Oryza sativa	Rice	Root	Edwards et al., 2018	USA: Arbuckle\, California	North America	0
SRR6295688	Oryza sativa	Rice	Root	Edwards et al., 2018	USA: Arbuckle\, California	North America	0.214303
SRR6295689	Oryza sativa	Rice	Root	Edwards et al., 2018	USA: Arbuckle\, California	North America	3.54257
SRR6295690	Oryza sativa	Rice	Root	Edwards et al., 2018	USA: Arbuckle\, California	North America	0.0177541
SRR6295691	Oryza sativa	Rice	Root	Edwards et al., 2018	USA: Arbuckle\, California	North America	0
SRR6295692	Oryza sativa	Rice	Root	Edwards et al., 2018	USA: Arbuckle\, California	North America	0
SRR6295693	Oryza sativa	Rice	Root	Edwards et al., 2018	USA: Arbuckle\, California	North America	0
SRR6295694	Oryza sativa	Rice	Root	Edwards et al., 2018	USA: Arbuckle\, California	North America	0
SRR6295695	Oryza sativa	Rice	Root	Edwards et al., 2018	USA: Arbuckle\, California	North America	0
SRR6295696	Oryza sativa	Rice	Bulk	Edwards et al., 2018	USA: Arbuckle\, California	North America	0
SRR6295697	Oryza sativa	Rice	Bulk	Edwards et al., 2018	USA: Arbuckle\, California	North America	0
SRR6295698	Oryza sativa	Rice	Root	Edwards et al., 2018	USA: Arbuckle\, California	North America	0
SRR6295699	Oryza sativa	Rice	Bulk	Edwards et al., 2018	USA: Arbuckle\, California	North America	0
SRR6295700	Oryza sativa	Rice	Root	Edwards et al., 2018	USA: Arbuckle\, California	North America	0.0587674
SRR6295701	Oryza sativa	Rice	Root	Edwards et al., 2018	USA: Arbuckle\, California	North America	0
SRR6295702	Oryza sativa	Rice	Root	Edwards et al., 2018	USA: Arbuckle\, California	North America	0.0484951
SRR6295703	Oryza sativa	Rice	Root	Edwards et al., 2018	USA: Arbuckle\, California	North America	0
SRR6295704	Oryza sativa	Rice	Root	Edwards et al., 2018	USA: Jonesboro\, Arkansas	North America	0.167363
SRR6295705	Oryza sativa	Rice	Root	Edwards et al., 2018	USA: Arbuckle\, California	North America	0
SRR6295706	Oryza sativa	Rice	Root	Edwards et al., 2018	USA: Arbuckle\, California	North America	0
SRR6295707	Oryza sativa	Rice	Root	Edwards et al., 2018	USA: Arbuckle\, California	North America	0
SRR6295708	Oryza sativa	Rice	Root	Edwards et al., 2018	USA: Arbuckle\, California	North America	0
SRR6295709	Oryza sativa	Rice	Root	Edwards et al., 2018	USA: Arbuckle\, California	North America	0
SRR6295710	Oryza sativa	Rice	Root	Edwards et al., 2018	USA: Arbuckle\, California	North America	0
SRR6295711	Oryza sativa	Rice	Root	Edwards et al., 2018	USA: Arbuckle\, California	North America	0
SRR6295712	Oryza sativa	Rice	Root	Edwards et al., 2018	USA: Arbuckle\, California	North America	0
SRR6295713	Oryza sativa	Rice	Root	Edwards et al., 2018	USA: Arbuckle\, California	North America	0
SRR6295714	Oryza sativa	Rice	Root	Edwards et al., 2018	USA: Arbuckle\, California	North America	0
SRR6295715	Oryza sativa	Rice	Bulk	Edwards et al., 2018	USA: Jonesboro\, Arkansas	North America	0
SRR6295716	Oryza sativa	Rice	Root	Edwards et al., 2018	USA: Arbuckle\, California	North America	0
SRR6295717	Oryza sativa	Rice	Bulk	Edwards et al., 2018	USA: Jonesboro\, Arkansas	North America	0
SRR6295718	Oryza sativa	Rice	Root	Edwards et al., 2018	USA: Arbuckle\, California	North America	0.019581
SRR6295719	Oryza sativa	Rice	Root	Edwards et al., 2018	USA: Jonesboro\, Arkansas	North America	0
SRR6295720	Oryza sativa	Rice	Root	Edwards et al., 2018	USA: Jonesboro\, Arkansas	North America	0.606865
SRR6295721	Oryza sativa	Rice	Root	Edwards et al., 2018	USA: Arbuckle\, California	North America	0
SRR6295722	Oryza sativa	Rice	Root	Edwards et al., 2018	USA: Arbuckle\, California	North America	0.0581009
SRR6295723	Oryza sativa	Rice	Bulk	Edwards et al., 2018	USA: Jonesboro\, Arkansas	North America	0
SRR6295724	Oryza sativa	Rice	Bulk	Edwards et al., 2018	USA: Jonesboro\, Arkansas	North America	0.384517
SRR6295725	Oryza sativa	Rice	Bulk	Edwards et al., 2018	USA: Jonesboro\, Arkansas	North America	0.101557
SRR6295726	Oryza sativa	Rice	Root	Edwards et al., 2018	USA: Jonesboro\, Arkansas	North America	0.113787
SRR6295727	Oryza sativa	Rice	Root	Edwards et al., 2018	USA: Jonesboro\, Arkansas	North America	0
SRR6295728	Oryza sativa	Rice	Root	Edwards et al., 2018	USA: Arbuckle\, California	North America	0
SRR6295729	Oryza sativa	Rice	Root	Edwards et al., 2018	USA: Jonesboro\, Arkansas	North America	0.0789526
SRR6295730	Oryza sativa	Rice	Root	Edwards et al., 2018	USA: Arbuckle\, California	North America	0.394554
SRR6295731	Oryza sativa	Rice	Root	Edwards et al., 2018	USA: Arbuckle\, California	North America	0.0983997
SRR6295732	Oryza sativa	Rice	Root	Edwards et al., 2018	USA: Arbuckle\, California	North America	0
SRR6295733	Oryza sativa	Rice	Root	Edwards et al., 2018	USA: Arbuckle\, California	North America	0
SRR6295734	Oryza sativa	Rice	Root	Edwards et al., 2018	USA: Arbuckle\, California	North America	0
SRR6295735	Oryza sativa	Rice	Root	Edwards et al., 2018	USA: Jonesboro\, Arkansas	North America	0
SRR6295736	Oryza sativa	Rice	Root	Edwards et al., 2018	USA: Arbuckle\, California	North America	0.858809
SRR6295737	Oryza sativa	Rice	Root	Edwards et al., 2018	USA: Arbuckle\, California	North America	0.0318937
SRR6295738	Oryza sativa	Rice	Bulk	Edwards et al., 2018	USA: Jonesboro\, Arkansas	North America	0
SRR6295739	Oryza sativa	Rice	Bulk	Edwards et al., 2018	USA: Jonesboro\, Arkansas	North America	0
SRR6295740	Oryza sativa	Rice	Bulk	Edwards et al., 2018	USA: Jonesboro\, Arkansas	North America	0
SRR6295741	Oryza sativa	Rice	Root	Edwards et al., 2018	USA: Arbuckle\, California	North America	0
SRR6295742	Oryza sativa	Rice	Bulk	Edwards et al., 2018	USA: Jonesboro\, Arkansas	North America	0
SRR6295743	Oryza sativa	Rice	Root	Edwards et al., 2018	USA: Arbuckle\, California	North America	0
SRR6295744	Oryza sativa	Rice	Root	Edwards et al., 2018	USA: Arbuckle\, California	North America	0.0545708
SRR6295745	Oryza sativa	Rice	Root	Edwards et al., 2018	USA: Arbuckle\, California	North America	0
SRR6295746	Oryza sativa	Rice	Root	Edwards et al., 2018	USA: Arbuckle\, California	North America	0.0393376
SRR6295747	Oryza sativa	Rice	Root	Edwards et al., 2018	USA: Arbuckle\, California	North America	0.0435698
SRR6295748	Oryza sativa	Rice	Root	Edwards et al., 2018	USA: Arbuckle\, California	North America	0
SRR6295749	Oryza sativa	Rice	Root	Edwards et al., 2018	USA: Jonesboro\, Arkansas	North America	0
SRR6295750	Oryza sativa	Rice	Root	Edwards et al., 2018	USA: Jonesboro\, Arkansas	North America	0
SRR6295751	Oryza sativa	Rice	Root	Edwards et al., 2018	USA: Jonesboro\, Arkansas	North America	0
SRR6295752	Oryza sativa	Rice	Root	Edwards et al., 2018	USA: Jonesboro\, Arkansas	North America	0
SRR6295753	Oryza sativa	Rice	Root	Edwards et al., 2018	USA: Jonesboro\, Arkansas	North America	0
SRR6295754	Oryza sativa	Rice	Root	Edwards et al., 2018	USA: Jonesboro\, Arkansas	North America	0
SRR6295755	Oryza sativa	Rice	Root	Edwards et al., 2018	USA: Jonesboro\, Arkansas	North America	0
SRR6295756	Oryza sativa	Rice	Root	Edwards et al., 2018	USA: Jonesboro\, Arkansas	North America	0
SRR6295757	Oryza sativa	Rice	Bulk	Edwards et al., 2018	USA: Jonesboro\, Arkansas	North America	0
SRR6295758	Oryza sativa	Rice	Bulk	Edwards et al., 2018	USA: Jonesboro\, Arkansas	North America	0
SRR6295759	Oryza sativa	Rice	Root	Edwards et al., 2018	USA: Jonesboro\, Arkansas	North America	0
SRR6295760	Oryza sativa	Rice	Root	Edwards et al., 2018	USA: Jonesboro\, Arkansas	North America	0
SRR6295761	Oryza sativa	Rice	Root	Edwards et al., 2018	USA: Arbuckle\, California	North America	0.0128824
SRR6295762	Oryza sativa	Rice	Root	Edwards et al., 2018	USA: Jonesboro\, Arkansas	North America	0
SRR6295763	Oryza sativa	Rice	Root	Edwards et al., 2018	USA: Arbuckle\, California	North America	0.0199356
SRR6295764	Oryza sativa	Rice	Root	Edwards et al., 2018	USA: Arbuckle\, California	North America	0.25941
SRR6295765	Oryza sativa	Rice	Root	Edwards et al., 2018	USA: Arbuckle\, California	North America	0
SRR6295766	Oryza sativa	Rice	Root	Edwards et al., 2018	USA: Arbuckle\, California	North America	0.030784
SRR6295767	Oryza sativa	Rice	Root	Edwards et al., 2018	USA: Arbuckle\, California	North America	0
SRR6295768	Oryza sativa	Rice	Root	Edwards et al., 2018	USA: Arbuckle\, California	North America	0
SRR6295769	Oryza sativa	Rice	Root	Edwards et al., 2018	USA: Arbuckle\, California	North America	0
SRR6295770	Oryza sativa	Rice	Root	Edwards et al., 2018	USA: Arbuckle\, California	North America	0
SRR6295771	Oryza sativa	Rice	Root	Edwards et al., 2018	USA: Arbuckle\, California	North America	0
SRR6295772	Oryza sativa	Rice	Root	Edwards et al., 2018	USA: Arbuckle\, California	North America	0
SRR6295773	Oryza sativa	Rice	Root	Edwards et al., 2018	USA: Arbuckle\, California	North America	0
SRR6295774	Oryza sativa	Rice	Root	Edwards et al., 2018	USA: Arbuckle\, California	North America	0
SRR6295775	Oryza sativa	Rice	Root	Edwards et al., 2018	USA: Arbuckle\, California	North America	0
SRR6295776	Oryza sativa	Rice	Root	Edwards et al., 2018	USA: Arbuckle\, California	North America	0
SRR6295777	Oryza sativa	Rice	Root	Edwards et al., 2018	USA: Arbuckle\, California	North America	0
SRR6295778	Oryza sativa	Rice	Root	Edwards et al., 2018	USA: Arbuckle\, California	North America	0
SRR6295779	Oryza sativa	Rice	Bulk	Edwards et al., 2018	USA: Arbuckle\, California	North America	0
SRR6295780	Oryza sativa	Rice	Bulk	Edwards et al., 2018	USA: Arbuckle\, California	North America	0
SRR6295781	Oryza sativa	Rice	Bulk	Edwards et al., 2018	USA: Arbuckle\, California	North America	0
SRR6295782	Oryza sativa	Rice	Bulk	Edwards et al., 2018	USA: Arbuckle\, California	North America	0
SRR6295783	Oryza sativa	Rice	Root	Edwards et al., 2018	USA: Jonesboro\, Arkansas	North America	0
SRR6295784	Oryza sativa	Rice	Bulk	Edwards et al., 2018	USA: Arbuckle\, California	North America	0
SRR6295785	Oryza sativa	Rice	Root	Edwards et al., 2018	USA: Jonesboro\, Arkansas	North America	0
SRR6295786	Oryza sativa	Rice	Root	Edwards et al., 2018	USA: Jonesboro\, Arkansas	North America	0
SRR6295787	Oryza sativa	Rice	Root	Edwards et al., 2018	USA: Jonesboro\, Arkansas	North America	0.183824
SRR6295788	Oryza sativa	Rice	Root	Edwards et al., 2018	USA: Jonesboro\, Arkansas	North America	0.0980606
SRR6295789	Oryza sativa	Rice	Root	Edwards et al., 2018	USA: Jonesboro\, Arkansas	North America	1.2632
SRR6295790	Oryza sativa	Rice	Root	Edwards et al., 2018	USA: Jonesboro\, Arkansas	North America	0
SRR6295791	Oryza sativa	Rice	Root	Edwards et al., 2018	USA: Jonesboro\, Arkansas	North America	0.0477522
SRR6295792	Oryza sativa	Rice	Root	Edwards et al., 2018	USA: Jonesboro\, Arkansas	North America	0
SRR6295793	Oryza sativa	Rice	Bulk	Edwards et al., 2018	USA: Arbuckle\, California	North America	0
SRR6295794	Oryza sativa	Rice	Root	Edwards et al., 2018	USA: Arbuckle\, California	North America	0
SRR6295795	Oryza sativa	Rice	Bulk	Edwards et al., 2018	USA: Jonesboro\, Arkansas	North America	0
SRR6295796	Oryza sativa	Rice	Root	Edwards et al., 2018	USA: Jonesboro\, Arkansas	North America	0.652577
SRR6295797	Oryza sativa	Rice	Root	Edwards et al., 2018	USA: Arbuckle\, California	North America	0
SRR6295798	Oryza sativa	Rice	Root	Edwards et al., 2018	USA: Arbuckle\, California	North America	0
SRR6295799	Oryza sativa	Rice	Root	Edwards et al., 2018	USA: Arbuckle\, California	North America	0
SRR6295800	Oryza sativa	Rice	Root	Edwards et al., 2018	USA: Arbuckle\, California	North America	0
SRR6295801	Oryza sativa	Rice	Root	Edwards et al., 2018	USA: Arbuckle\, California	North America	0
SRR6295802	Oryza sativa	Rice	Root	Edwards et al., 2018	USA: Arbuckle\, California	North America	0
SRR6295803	Oryza sativa	Rice	Root	Edwards et al., 2018	USA: Arbuckle\, California	North America	0
SRR6295804	Oryza sativa	Rice	Root	Edwards et al., 2018	USA: Arbuckle\, California	North America	0
SRR6295805	Oryza sativa	Rice	Root	Edwards et al., 2018	USA: Arbuckle\, California	North America	0.132505
SRR6295806	Oryza sativa	Rice	Root	Edwards et al., 2018	USA: Arbuckle\, California	North America	0
SRR6295807	Oryza sativa	Rice	Root	Edwards et al., 2018	USA: Arbuckle\, California	North America	0
SRR6295808	Oryza sativa	Rice	Root	Edwards et al., 2018	USA: Arbuckle\, California	North America	0
SRR6295809	Oryza sativa	Rice	Root	Edwards et al., 2018	USA: Arbuckle\, California	North America	0
SRR6295810	Oryza sativa	Rice	Root	Edwards et al., 2018	USA: Arbuckle\, California	North America	0.314537
SRR6295811	Oryza sativa	Rice	Bulk	Edwards et al., 2018	USA: Jonesboro\, Arkansas	North America	0.054065
SRR6295812	Oryza sativa	Rice	Bulk	Edwards et al., 2018	USA: Jonesboro\, Arkansas	North America	0.831455
SRR6295813	Oryza sativa	Rice	Root	Edwards et al., 2018	USA: Arbuckle\, California	North America	0
SRR6295814	Oryza sativa	Rice	Bulk	Edwards et al., 2018	USA: Arbuckle\, California	North America	0
SRR6295815	Oryza sativa	Rice	Root	Edwards et al., 2018	USA: Arbuckle\, California	North America	0
SRR6295816	Oryza sativa	Rice	Root	Edwards et al., 2018	USA: Jonesboro\, Arkansas	North America	0
SRR6295817	Oryza sativa	Rice	Bulk	Edwards et al., 2018	USA: Jonesboro\, Arkansas	North America	0
SRR6295818	Oryza sativa	Rice	Bulk	Edwards et al., 2018	USA: Jonesboro\, Arkansas	North America	0
SRR6295819	Oryza sativa	Rice	Root	Edwards et al., 2018	USA: Jonesboro\, Arkansas	North America	0.0598546
SRR6295820	Oryza sativa	Rice	Root	Edwards et al., 2018	USA: Jonesboro\, Arkansas	North America	0
SRR6295821	Oryza sativa	Rice	Root	Edwards et al., 2018	USA: Jonesboro\, Arkansas	North America	0
SRR6295822	Oryza sativa	Rice	Root	Edwards et al., 2018	USA: Jonesboro\, Arkansas	North America	0
SRR6295823	Oryza sativa	Rice	Root	Edwards et al., 2018	USA: Jonesboro\, Arkansas	North America	0
SRR6295824	Oryza sativa	Rice	Root	Edwards et al., 2018	USA: Jonesboro\, Arkansas	North America	0
SRR6295825	Oryza sativa	Rice	Root	Edwards et al., 2018	USA: Jonesboro\, Arkansas	North America	0
SRR6308584	Zostera japonica	Seagrass	Root	Crump et al., 2018	Netarts Bay, Oregon	USA	0
SRR6308585	Zostera japonica	Seagrass	Root	Crump et al., 2018	Netarts Bay, Oregon	USA	0
SRR6308587	Zostera marina	Seagrass	Root	Crump et al., 2018	Netarts Bay, Oregon	USA	0.931766
SRR6308591	Zostera japonica	Seagrass	Root	Crump et al., 2018	Netarts Bay, Oregon	USA	0
SRR6308593	Zostera marina	Seagrass	Root	Crump et al., 2018	Netarts Bay, Oregon	USA	0.27583
SRR6308597	Zostera marina	Seagrass	Root	Crump et al., 2018	Netarts Bay, Oregon	USA	0
SRR6308599	Zostera marina	Seagrass	Root	Crump et al., 2018	Netarts Bay, Oregon	USA	0
SRR6308601	Zostera japonica	Seagrass	Root	Crump et al., 2018	Netarts Bay, Oregon	USA	0
SRR6308602	Zostera marina	Seagrass	Root	Crump et al., 2018	Netarts Bay, Oregon	USA	0.708144
SRR6308603	Zostera marina	Seagrass	Root	Crump et al., 2018	Netarts Bay, Oregon	USA	1.03899
SRR6308608	Zostera japonica	Seagrass	Root	Crump et al., 2018	Netarts Bay, Oregon	USA	0.933367
SRR6308609	Zostera japonica	Seagrass	Root	Crump et al., 2018	Netarts Bay, Oregon	USA	0.76006
SRR6308610	Zostera japonica	Seagrass	Root	Crump et al., 2018	Netarts Bay, Oregon	USA	0
SRR6414625	Oryza sativa	Rice	Bulk	Liu et al., 2018	China:Jiangxi Province	Asia	0
SRR6414626	Oryza sativa	Rice	Bulk	Liu et al., 2018	China:Jiangxi Province	Asia	0
SRR6414627	Oryza sativa	Rice	Bulk	Liu et al., 2018	China:Zhejiang Province	Asia	0
SRR6414628	Oryza sativa	Rice	Bulk	Liu et al., 2018	China:Zhejiang Province	Asia	0
SRR6414629	Oryza sativa	Rice	Bulk	Liu et al., 2018	China:Zhejiang Province	Asia	0
SRR6414630	Oryza sativa	Rice	Bulk	Liu et al., 2018	China:Zhejiang Province	Asia	0
SRR6414631	Oryza sativa	Rice	Bulk	Liu et al., 2018	China:Jiangxi Province	Asia	0
SRR6414632	Oryza sativa	Rice	Bulk	Liu et al., 2018	China:Jiangxi Province	Asia	0
SRR6414633	Oryza sativa	Rice	Bulk	Liu et al., 2018	China:Zhejiang Province	Asia	0
SRR6414634	Oryza sativa	Rice	Bulk	Liu et al., 2018	China:Zhejiang Province	Asia	0
SRR6414635	Oryza sativa	Rice	Bulk	Liu et al., 2018	China:Jiangxi Province	Asia	0
SRR6414636	Oryza sativa	Rice	Bulk	Liu et al., 2018	China:Jiangxi Province	Asia	0
SRR6414637	Oryza sativa	Rice	Bulk	Liu et al., 2018	China:Jiangxi Province	Asia	0
SRR6414638	Oryza sativa	Rice	Bulk	Liu et al., 2018	China:Jiangxi Province	Asia	0
SRR6414639	Oryza sativa	Rice	Bulk	Liu et al., 2018	China:Jiangxi Province	Asia	0
SRR6414640	Oryza sativa	Rice	Bulk	Liu et al., 2018	China:Jiangxi Province	Asia	0
SRR6414641	Oryza sativa	Rice	Bulk	Liu et al., 2018	China:Hunan Province	Asia	0
SRR6414642	Oryza sativa	Rice	Bulk	Liu et al., 2018	China:Hunan Province	Asia	0
SRR6414643	Oryza sativa	Rice	Bulk	Liu et al., 2018	China:Hunan Province	Asia	0.0689927
SRR6414644	Oryza sativa	Rice	Bulk	Liu et al., 2018	China:Hunan Province	Asia	0
SRR6414645	Oryza sativa	Rice	Bulk	Liu et al., 2018	China:Hunan Province	Asia	0.0399106
SRR6414646	Oryza sativa	Rice	Bulk	Liu et al., 2018	China:Hunan Province	Asia	0
SRR6414647	Oryza sativa	Rice	Bulk	Liu et al., 2018	China:Jiangxi Province	Asia	0
SRR6414648	Oryza sativa	Rice	Bulk	Liu et al., 2018	China:Jiangxi Province	Asia	0
SRR6751010	Halophila ovalis	Seagrass	Root	Martin et al., 2018a	Left Bank, Perth	Australia	0.693028
SRR6751011	Halophila ovalis	Seagrass	Root	Martin et al., 2018a	Left Bank, Perth	Australia	0.027932
SRR6751012	Halophila ovalis	Seagrass	Root	Martin et al., 2018a	Left Bank, Perth	Australia	0.779828
SRR6751013	Halophila ovalis	Seagrass	Root	Martin et al., 2018a	Left Bank, Perth	Australia	0
SRR6751014	Zostera muelleri	Seagrass	Bulk	Martin et al., 2018a	Left Bank, Perth	Australia	0
SRR6751015	Zostera muelleri	Seagrass	Bulk	Martin et al., 2018a	Left Bank, Perth	Australia	0
SRR6751016	Zostera muelleri	Seagrass	Bulk	Martin et al., 2018a	Left Bank, Perth	Australia	0.0984168
SRR6751017	Zostera muelleri	Seagrass	Bulk	Martin et al., 2018a	Left Bank, Perth	Australia	0.0508098
SRR6751019	Zostera muelleri	Seagrass	Root	Martin et al., 2018a	Left Bank, Perth	Australia	0
SRR6751021	Zostera muelleri	Seagrass	Root	Martin et al., 2018a	Left Bank, Perth	Australia	0.777389
SRR6751022	Halophila ovalis	Seagrass	Root	Martin et al., 2018a	Left Bank, Perth	Australia	6.84699
SRR6751025	Zostera muelleri	Seagrass	Root	Martin et al., 2018a	Left Bank, Perth	Australia	0.202804
SRR6751029	Zostera muelleri	Seagrass	Root	Martin et al., 2018a	Left Bank, Perth	Australia	0.375619
SRR6751031	Zostera muelleri	Seagrass	Root	Martin et al., 2018a	Left Bank, Perth	Australia	0.024985
SRR6751033	Zostera muelleri	Seagrass	Root	Martin et al., 2018a	Left Bank, Perth	Australia	0.197871
SRR6751035	Zostera muelleri	Seagrass	Root	Martin et al., 2018a	Left Bank, Perth	Australia	0
SRR6751037	Zostera muelleri	Seagrass	Root	Martin et al., 2018a	Left Bank, Perth	Australia	0.0632969
SRR6984534	Sesbania cannabina	Saltmarsh plant	Root	Gong et al., 2018	China:Jiangsu coastal	Asia	0
SRR6984535	Phragmites australis	Saltmarsh plant	Root	Gong et al., 2018	China:Jiangsu coastal	Asia	0
SRR6984536	Metaplexis japonica	Saltmarsh plant	Root	Gong et al., 2018	China:Jiangsu coastal	Asia	0
SRR6984537	Chrysanthemum indicum	Saltmarsh plant	Root	Gong et al., 2018	China:Jiangsu coastal	Asia	0
SRR6984538	Lycium sp.	Saltmarsh plant	Root	Gong et al., 2018	China:Jiangsu coastal	Asia	0
SRR6984539	Suaeda glauca	Saltmarsh plant	Root	Gong et al., 2018	China:Jiangsu coastal	Asia	0
SRR6984540	Artemisia sp.	Saltmarsh plant	Root	Gong et al., 2018	China:Jiangsu coastal	Asia	0
SRR6984541	Spartina alterniflora	Saltmarsh plant	Root	Gong et al., 2018	China:Jiangsu coastal	Asia	0
SRR7907411	Zostera muelleri	Seagrass	Bulk	Hurtado-McCormick et al.,2019	Lake Macquarie	Australia	0
SRR7907414	Zostera muelleri	Seagrass	Root	Hurtado-McCormick et al.,2019	Lake Macquarie	Australia	0
SRR7907418	Zostera muelleri	Seagrass	Root	Hurtado-McCormick et al.,2019	Rose Bay	Australia	0
SRR7907419	Zostera muelleri	Seagrass	Bulk	Hurtado-McCormick et al.,2019	Rose Bay	Australia	0
SRR7907425	Zostera muelleri	Seagrass	Root	Hurtado-McCormick et al.,2019	Lake Macquarie	Australia	0
SRR7907426	Zostera muelleri	Seagrass	Bulk	Hurtado-McCormick et al.,2019	Lake Macquarie	Australia	0
SRR7907429	Zostera muelleri	Seagrass	Bulk	Hurtado-McCormick et al.,2019	Lake Macquarie	Australia	0
SRR7907432	Zostera muelleri	Seagrass	Root	Hurtado-McCormick et al.,2019	Lake Macquarie	Australia	0
SRR7907437	Zostera muelleri	Seagrass	Bulk	Hurtado-McCormick et al.,2019	Rose Bay	Australia	0
SRR7907438	Zostera muelleri	Seagrass	Root	Hurtado-McCormick et al.,2019	Rose Bay	Australia	0
SRR7907442	Zostera muelleri	Seagrass	Bulk	Hurtado-McCormick et al.,2019	Rose Bay	Australia	0
SRR7907443	Zostera muelleri	Seagrass	Root	Hurtado-McCormick et al.,2019	Rose Bay	Australia	0
SRR8072089	Halophila ovalis	Seagrass	Root	J. Ling et al., unpublished	South China Sea (Paracel Isalnds)	China	0
SRR8072090	Halodule uninervis	Seagrass	Root	J. Ling et al., unpublished	South China Sea (Paracel Isalnds)	China	0
SRR8072091	Halophila ovalis	Seagrass	Root	J. Ling et al., unpublished	South China Sea (Paracel Isalnds)	China	0
SRR8072092	Halophila ovalis	Seagrass	Root	J. Ling et al., unpublished	South China Sea (Paracel Isalnds)	China	0
SRR8072093	Halophila ovalis	Seagrass	Root	J. Ling et al., unpublished	South China Sea (Paracel Isalnds)	China	0
SRR8072094	Halophila ovalis	Seagrass	Root	J. Ling et al., unpublished	South China Sea (Paracel Isalnds)	China	0
SRR8072095	Thalassia hemprichii	Seagrass	Root	J. Ling et al., unpublished	South China Sea (Paracel Isalnds)	China	0
SRR8072096	Halophila ovalis	Seagrass	Root	J. Ling et al., unpublished	South China Sea (Paracel Isalnds)	China	0
SRR8072097	Halophila ovalis	Seagrass	Root	J. Ling et al., unpublished	South China Sea (Paracel Isalnds)	China	0
SRR8072098	Halophila ovalis	Seagrass	Root	J. Ling et al., unpublished	South China Sea (Paracel Isalnds)	China	0
SRR8072099	Thalassia hemprichii	Seagrass	Root	J. Ling et al., unpublished	South China Sea (Paracel Isalnds)	China	0
SRR8072100	Halodule uninervis	Seagrass	Root	J. Ling et al., unpublished	South China Sea (Paracel Isalnds)	China	0
SRR8072101	Thalassia hemprichii	Seagrass	Root	J. Ling et al., unpublished	South China Sea (Paracel Isalnds)	China	0
[truncated: 215 more rows]

## Sheet: Table S3
Table S3 Oxygen loss from Posidonia australis roots during light and dark. Measurements are averages ± 1 SE taken from three replicate plants from three separate rhizoboxes measured after 28 days of root growth. Plants were kept in the darkness for 30 minutes before dark measurement. Total width of ROL was taken from the widest point and includes the diffusion of O2 from both sides of the root.
Oxygen loss parameter	Light (250 µmol photons m-2 s-1)	Dark (30 minutes)	Correlation with root growth (mm day-1) in light
Maximum O2 of oxic zone (% air equilibrium)	26 ± 3	6 ± 3	r = 0.0064, p = 0.96
Total width of ROL (mm)	2.7 ± 0.30	0	r = 0.44, p < 0.001
Length along root of ROL(mm)	10 ± 1	3 ± 2	r = 0.43, p < 0.001
Oxic area (mm2)	17 ± 3	4 ± 2	r = 0.46, p < 0.001
